# Supplementary material for: A Pyroptosis-Related Signature Predicts Overall Survival and Immunotherapy Responses in Lung Adenocarcinoma
Source: Front Genet. 2022 Jun 20;13:891301. doi: 10.3389/fgene.2022.891301 (PMC9252528; doi:10.3389/fgene.2022.891301)
Supplement: Supplementary file 1 [file Table3.XLSX]

## Sheet: Therapeutic predicted pathways
Pathway	Reference	Description	Genes
APM_signal	PMID: 31563503	Anticancer_immunotherapy	B2M, HLA-A, HLA-B, HLA-C, TAP1, TAP2
Base_excision_repair	PMID: 29443960	Anticancer_immunotherapy	FEN1, LIG1, NEIL3, PARP1, PARP2, PCNA, POLE, POLE2, UNG
Cell_cycle	PMID: 29443960	Anticancer_immunotherapy	BUB1, BUB1B, CCNA2, CCNB2, CCNE1, CCNE2, CDC20, CDC25A, CDC25C, CDC6, CDK1, CDK2, CDKN2A, DBF4, E2F1, E2F2, ESPL1, MAD2L1, MAD2L2, MCM2, MCM4, MCM6, MCM7, ORC1, ORC6, PCNA, PLK1, SKP2, SMC3, TFDP1, TTK, YWHAB
Cell_cycle	PMID: 31563503	Radiotherapy	ABL1, ANAPC1, ANAPC10, ANAPC11, ANAPC13, ANAPC2, ANAPC4, ANAPC5, ANAPC7, ATM, ATR, BUB1, BUB1B, BUB3, CCNA1, CCNA2, CCNB1, CCNB2, CCNB3, CCND1, CCND2, CCND3, CCNE1, CCNE2, CCNH, CDC14A, CDC14B, CDC16, CDC20, CDC23, CDC25A, CDC25B, CDC25C, CDC26, CDC27, CD
DNA_replication	PMID: 29443960	Anticancer_immunotherapy	DNA2, FEN1, LIG1, MCM2, MCM4, MCM6, MCM7, PCNA, POLA2, POLE, POLE2, PRIM1, PRIM2, RFC2, RFC3, RFC4, RFC5, RNASEH2A, RPA1, RPA3
DNA_replication	PMID: 31563503	Radiotherapy	DNA2, FEN1, LIG1, MCM2, MCM3, MCM4, MCM5, MCM6, MCM7, PCNA, POLA1, POLA2, POLD1, POLD2, POLD3, POLD4, POLE, POLE2, POLE3, POLE4, PRIM1, PRIM2, RFC1, RFC2, RFC3, RFC4, RFC5, RNASEH1, RNASEH2A, RNASEH2B, RNASEH2C, RPA1, RPA2, RPA3, RPA4, SSBP1
EGFR_ligands	PMID: 31563503	Anti-EGFR_therapy	EGFR, AREG, AREGB, EREG, HBEGF, TGFA
Fanconi_anemia_pathway	PMID: 29443960	Anticancer_immunotherapy	BLM, BRCA1, BRCA2, BRIP1, EME1, ERCC4, FANCA, FANCB, FANCD2, FANCI, PALB2, RAD51, RAD51C, RMI1, RMI2, RPA1, RPA3, TOP3A, UBE2T
FGFR3-coexpressed_genes	PMID: 31563503	Anti-FGFR3_therapy	FGFR3, TP63, IRS1, SEMA4B, PTPN13, TMPRSS4
Homologous_recombination	PMID: 29443960	Anticancer_immunotherapy	BLM, BRCA2, EME1, RAD51, RAD51C, RAD54L, RPA1, RPA3, TOP3A, XRCC2, XRCC3
Hypoxia	PMID: 31563503	Radiotherapy	CAV1, COL5A1, ITGA5, P4HA2, SLC16A1, TGFBI, DPYSL2, SRPX, TRAM2, SYDE1, LRP1, PDLIM2, SAV1, AHNAK2, CAD, CYP1B1, DAAM1, DSC2, SLC2A3, FUT11, GLG1, GULP1, LDLR, THBS4
IFN-γ_signature	PMID: 28650338	Anticancer_immunotherapy	TIGIT, CD27, CD8A, PDCD1LG2, LAG3, CD274, CXCR6, CMKLR1, NKG7, CCL5, PSMB10, IDO1, CXCL9, HLA-DQA1, CD276, STAT1, HLA-DRB1, HLA-E
MicroRNAs_in_cancer	PMID: 29443960	Anticancer_immunotherapy	BRCA1, CCNE1, CCNE2, CDC25A, CDC25C, CDCA5, CDKN2A, DNMT1, E2F1, E2F2, EZH2, KIF23, STMN1, TRIM71
Mismatch_repair	PMID: 29443960	Anticancer_immunotherapy	EXO1, LIG1, PCNA, RFC2, RFC3, RFC4, RFC5, RPA1, RPA3
Nucleotide_excision_repair	PMID: 29443960	Anticancer_immunotherapy	CETN2, ERCC4, LIG1, PCNA, POLE, POLE2, RFC2, RFC3, RFC4, RFC5, RPA1, RPA3
Oocyte_meiosis	PMID: 29443960	Anticancer_immunotherapy	AURKA, BUB1, CCNB2, CCNE1, CCNE2, CDC20, CDC25C, CDK1, CDK2, ESPL1, FBXO5, MAD2L1, MAD2L2, PLK1, SGOL1, SMC3, YWHAB
p53_signaling_pathway	PMID: 29443960	Anticancer_immunotherapy	CCNB2, CCNE1, CCNE2, CDK1, CDK2, CDKN2A, GTSE1, PPM1D, RFWD2, RRM2
PPARG_network	PMID: 27197067	Anti-PPARG_therapy	PPARG,IGFBP3,GDF15,MYH14,IHH,OCLN,AQP3,SCNN1G,PLIN5,KRT19,GPT,CYP4B1,UGT1A7,DGAT2,KRT20,SNCG,GSTA1,ACADL,BDH1,HMGCS2,LIPE
Progesterone-mediated_oocyte_maturation	PMID: 29443960	Anticancer_immunotherapy	BUB1, CCNA2, CCNB2, CDC25A, CDC25C, CDK1, CDK2, MAD2L1, MAD2L2, PLK1
Proteasome	PMID: 29443960	Anticancer_immunotherapy	IFNG, PSMA4, PSMB2, PSMB4, PSMC4, PSMD4, PSMD7
Pyrimidine_metabolism	PMID: 29443960	Anticancer_immunotherapy	CTPS1, DTYMK, POLA2, POLE, POLE2, PRIM1, PRIM2, RRM2, TYMS
Spliceosome	PMID: 29443960	Anticancer_immunotherapy	HNRNPM, LSM3, LSM4, LSM5, MAGOHB, PRPF19, SF3B2, SF3B3, SF3B4, SNRNP40, SNRPA1, SNRPC, USP39, WBP11
Systemic_lupus_erythematosus	PMID: 29443960	Anticancer_immunotherapy	H2AFV, H2AFZ, HIST1H2AB, HIST1H2AG, HIST1H2AH, HIST1H2AI, HIST1H2AM, HIST1H2BC, HIST1H2BD, HIST1H2BF, HIST1H2BJ, HIST1H2BK, HIST1H2BL, HIST1H2BN, HIST1H2BO, HIST1H3B, HIST1H3D, HIST1H3H, HIST1H4A, HIST1H4B, HIST2H2AB, HIST2H2AC, HIST2H2BE, HIST2H2BF, HIST
Viral_carcinogenesis	PMID: 29443960	Anticancer_immunotherapy	CCNA2, CCNE1, CCNE2, CDC20, CDK1, CDK2, CDKN2A, CREB3L4, GTF2E1, HIST1H2BC, HIST1H2BD, HIST1H2BF, HIST1H2BJ, HIST1H2BK, HIST1H2BL, HIST1H2BN, HIST1H2BO, HIST1H4A, HIST1H4B, HIST2H2BE, HIST2H2BF, SKP2, YWHAB
WNT-β-catenin_network	PMID: 27197067	Oncogenic_pathway_inhibit_CD8_T_cell_infiltration	CTNNB1,TFF1,HAPLN1,IHH,WNT7B,BMP7,SEMA5A,SCN5A,ERBB3,TSPAN8,EPCAM,TH,GPX2,GAD1,HSD17B2,KRT7,NOX1,CYB5A,CYP4F12,ID4,SIM2,MECOM,MSX2,KLF5,SMAD6,POU5F1,FOXQ1,GATA2,GATA3,EMX2
