# Supplementary material for: A Pyroptosis-Related Signature Predicts Overall Survival and Immunotherapy Responses in Lung Adenocarcinoma
Source: Front Genet. 2022 Jun 20;13:891301. doi: 10.3389/fgene.2022.891301 (PMC9252528; doi:10.3389/fgene.2022.891301)
Supplement: Supplementary file 8 [file Table4.XLSX]

## Sheet: Sheet1
pyroptosis gene1	pyroptosis gene2	pearson_P	Pearson-logP	Pearson_cor
AIM2	BAK1	3.79762e-14	30.9018	0.233279
AIM2	BAX	0.260002	1.34707	0.0351973
AIM2	CASP1	2.26807e-51	116.613	0.446294
AIM2	CASP3	2.76969e-06	12.7968	0.145728
AIM2	CASP4	5.62865e-33	74.2574	0.361203
AIM2	CASP5	3.33373e-39	88.5967	0.392868
AIM2	CASP6	0.190209	1.65963	0.0409292
AIM2	CASP8	1.37874e-14	31.915	0.237189
AIM2	CASP9	5.10763e-08	16.7899	-0.16905
AIM2	CHMP2A	0.0285998	3.55436	-0.0683417
AIM2	CHMP2B	9.71529e-06	11.5418	0.137607
AIM2	CHMP4B	0.437378	0.826957	-0.024272
AIM2	CHMP4C	0.13703	1.98756	0.0464532
AIM2	CHMP6	0.153584	1.87351	-0.044582
AIM2	CHMP7	0.00272857	5.90398	0.0934668
AIM2	CYCS	0.103654	2.26669	0.0508355
AIM2	ELANE	0.0177454	4.03163	-0.0740067
AIM2	GPX4	0.283805	1.25947	-0.0334929
AIM2	GSDMB	0.000647788	7.34195	0.10631
AIM2	GSDMC	2.17646e-05	10.7352	0.132137
AIM2	GSDMD	3.16056e-11	24.1777	0.205302
AIM2	GZMB	4.81831e-69	157.306	0.51007
AIM2	HMGB1	0.838765	0.175824	0.00636002
AIM2	IL18	4.0231e-17	37.7519	0.258466
AIM2	IL1A	2.83672e-10	21.9832	0.195255
AIM2	IL1B	4.34395e-19	42.2803	0.273717
AIM2	IL6	4.12353e-08	17.004	0.17021
AIM2	IRF1	1.70356e-81	185.977	0.548055
AIM2	IRF2	3.4528e-18	40.2073	0.266857
AIM2	NLRC4	2.80073e-14	31.2063	0.234461
AIM2	NLRP1	8.7745e-10	20.854	0.189871
AIM2	NLRP2	0.368609	0.99802	-0.0280976
AIM2	NLRP3	1.00688e-24	55.2552	0.312793
AIM2	NLRP6	8.36373e-09	18.5994	0.178624
AIM2	NLRP7	0.00018516	8.59429	0.116457
AIM2	NOD1	0.0171654	4.06486	0.0743882
AIM2	NOD2	1.49335e-24	54.861	0.31169
AIM2	PLCG1	0.00095566	6.95311	-0.102978
AIM2	PRKACA	0.0493444	3.00893	0.0613822
AIM2	PYCARD	5.06897e-12	26.0079	0.213303
AIM2	SCAF11	0.00607231	5.10402	0.0856088
TP53	AIM2	0.868057	0.141498	-0.0051927
AIM2	TP63	0.902406	0.102691	-0.00383288
AIM2	TIRAP	1.59142e-05	11.0483	-0.134285
AIM2	TNF	1.56909e-18	40.996	0.26949
AIM2	GZMA	8.27837e-62	140.647	0.485568
BAK1	BAX	1.35683e-12	27.3259	0.218874
BAK1	CASP1	1.9033e-17	38.5004	0.261056
BAK1	CASP3	1.26228e-06	13.5826	0.150597
BAK1	CASP4	7.59087e-08	16.3937	0.16688
BAK1	CASP5	3.50232e-07	14.8647	0.158228
BAK1	CASP6	0.567438	0.566625	-0.0178726
BAK1	CASP8	0.00968143	4.63755	-0.0807316
BAK1	CASP9	0.0226601	3.78715	0.0711495
BAK1	CHMP2A	8.44829e-07	13.9841	0.153027
BAK1	CHMP2B	0.71516	0.335249	-0.0114066
BAK1	CHMP4B	1.27435e-05	11.2705	0.13579
BAK1	CHMP4C	2.15826e-05	10.7436	0.132195
BAK1	CHMP6	0.000262005	8.24715	0.113727
BAK1	CHMP7	0.000387562	7.85563	-0.110575
BAK1	CYCS	4.04047e-13	28.5372	0.223865
BAK1	ELANE	0.0252571	3.67865	-0.0698519
BAK1	GPX4	0.00026583	8.23265	0.113612
BAK1	GSDMB	0.00813072	4.81211	-0.0825849
BAK1	GSDMC	3.03877e-14	31.1247	0.234145
BAK1	GSDMD	1.85993e-10	22.4053	0.197229
BAK1	GZMB	1.07569e-11	25.2555	0.210052
BAK1	HMGB1	0.000594117	7.42843	0.107039
BAK1	IL18	6.20461e-07	14.2928	0.15487
BAK1	IL1A	2.33315e-25	56.7174	0.316844
BAK1	IL1B	8.62968e-15	32.3836	0.238974
BAK1	IL6	0.460689	0.775033	0.0230561
BAK1	IRF1	1.53205e-11	24.9018	0.208506
BAK1	IRF2	0.251505	1.38029	0.0358316
BAK1	NLRC4	0.000537093	7.52934	-0.107884
BAK1	NLRP1	0.0257638	3.65878	-0.0696122
BAK1	NLRP2	0.289487	1.23964	0.0331005
BAK1	NLRP3	0.0379019	3.27275	-0.0648199
BAK1	NLRP6	0.0486259	3.0236	-0.0615771
BAK1	NLRP7	6.48119e-09	18.8544	0.179932
BAK1	NOD1	1.45061e-14	31.8642	-0.236995
BAK1	NOD2	0.00494511	5.30936	0.0876831
BAK1	PLCG1	0.000173051	8.66193	-0.116982
BAK1	PRKACA	0.0264752	3.63155	0.0692826
BAK1	PYCARD	1.02551e-28	64.4472	0.337288
BAK1	SCAF11	2.61429e-08	17.4597	-0.172656
BAK1	TP53	0.0738026	2.60636	-0.0558399
BAK1	TP63	5.96249e-08	16.6352	0.168205
BAK1	TIRAP	1.48376e-08	18.0261	-0.175647
BAK1	TNF	1.29499e-06	13.557	0.150441
BAK1	GZMA	2.26138e-08	17.6047	0.173427
BAX	CASP1	0.910734	0.0935042	0.00350436
BAX	CASP3	0.204937	1.58505	-0.039607
BAX	CASP4	2.9251e-05	10.4396	-0.130077
BAX	CASP5	0.0895551	2.4129	0.0530303
BAX	CASP6	0.432119	0.839054	0.0245514
BAX	CASP8	3.66103e-09	19.4255	-0.182827
BAX	CASP9	0.26574	1.32524	0.0347769
BAX	CHMP2A	1.34889e-49	112.527	0.439077
BAX	CHMP2B	4.29771e-09	19.2652	-0.182019
BAX	CHMP4B	2.39948e-28	63.5971	0.335114
BAX	CHMP4C	0.213902	1.54224	-0.0388357
BAX	CHMP6	2.30147e-28	63.6388	0.335221
BAX	CHMP7	0.0782888	2.54735	0.0549937
BAX	CYCS	0.00424022	5.46314	0.0892096
BAX	ELANE	0.98651	0.0135813	0.000528485
BAX	GPX4	3.78004e-24	53.9323	0.309073
BAX	GSDMB	0.778469	0.250427	0.00879308
BAX	GSDMC	0.440841	0.819072	0.0240891
BAX	GSDMD	1.72294e-35	80.0464	0.374412
BAX	GZMB	3.06342e-11	24.2089	0.205441
BAX	HMGB1	0.0164601	4.10681	0.0748677
BAX	IL18	0.0745649	2.59608	-0.0556932
IL1A	BAX	0.485824	0.721908	-0.0217829
IL1B	BAX	0.953252	0.0478759	0.00183243
IL6	BAX	0.131824	2.02629	0.0470775
BAX	IRF1	0.000266173	8.23136	0.113602
BAX	IRF2	0.17806	1.72563	-0.0420776
BAX	NLRC4	0.00187538	6.27895	-0.09696
BAX	NLRP1	0.0765177	2.57023	0.0553229
BAX	NLRP2	0.0244483	3.7112	0.0702431
BAX	NLRP3	0.00247945	5.99972	-0.0943694
BAX	NLRP6	0.460244	0.775997	0.0230789
BAX	NLRP7	0.572811	0.557199	0.0176253
BAX	NOD1	2.90675e-06	12.7485	-0.145423
BAX	NOD2	0.00213517	6.14921	-0.0957639
BAX	PLCG1	7.22902e-07	14.14	0.153961
BAX	PRKACA	1.22324e-13	29.7321	0.228674
BAX	PYCARD	1.44021e-12	27.2662	0.218626
BAX	SCAF11	5.07086e-21	46.7308	-0.287818
TP53	BAX	0.00625366	5.07459	0.085308
TP63	BAX	0.720651	0.3276	0.011177
BAX	TIRAP	7.45411e-13	27.9248	-0.221357
TNF	BAX	0.321634	1.13434	0.0309722
BAX	GZMA	0.000434518	7.74127	0.109638
CASP1	CASP3	2.20881e-06	13.0231	0.147146
CASP1	CASP4	7.35123e-96	219.053	0.586555
CASP1	CASP5	5.4724e-69	157.179	0.50989
CASP1	CASP6	1.50958e-07	15.7063	-0.163046
CASP1	CASP8	3.04787e-14	31.1217	0.234133
CASP1	CASP9	0.00267639	5.92329	-0.0936494
CASP1	CHMP2A	0.0224441	3.79673	-0.0712632
CASP1	CHMP2B	0.281645	1.26711	0.0336434
CASP1	CHMP4B	0.000384487	7.8636	-0.11064
CASP1	CHMP4C	3.97558e-09	19.3431	-0.182412
CASP1	CHMP6	0.558352	0.582765	-0.0182933
CASP1	CHMP7	0.828062	0.188667	-0.00678868
CASP1	CYCS	0.587092	0.532574	0.0169734
CASP1	ELANE	0.0248731	3.69397	0.0700362
CASP1	GPX4	0.545114	0.606761	-0.0189122
CASP1	GSDMB	0.00122935	6.70127	0.100767
CASP1	GSDMC	2.09556e-11	24.5886	0.207126
CASP1	GSDMD	4.24634e-11	23.8824	0.20398
CASP1	GZMB	1.89654e-40	91.4634	0.398802
CASP1	HMGB1	0.0392473	3.23787	0.0643734
CASP1	IL18	1.08123e-62	142.682	0.488671
CASP1	IL1A	2.66207e-16	35.8623	0.251794
CASP1	IL1B	1.43587e-35	80.2287	0.374818
CASP1	IL6	2.30907e-08	17.5838	0.173316
IRF1	CASP1	6.43357e-69	157.017	0.509662
CASP1	IRF2	7.1358e-44	99.3486	0.414528
CASP1	NLRC4	1.0396e-35	80.5516	0.375536
NLRP1	CASP1	1.38482e-23	52.6339	0.305369
CASP1	NLRP2	0.580293	0.544221	-0.0172828
NLRP3	CASP1	4.86905e-34	76.705	0.366863
CASP1	NLRP6	0.0141447	4.25842	0.0765801
CASP1	NLRP7	5.85371e-07	14.351	0.155215
CASP1	NOD1	0.000737651	7.21204	0.105207
CASP1	NOD2	9.48024e-44	99.0645	0.413975
CASP1	PLCG1	0.0364348	3.31223	-0.0653224
CASP1	PRKACA	0.474717	0.745036	0.0223409
CASP1	PYCARD	2.4099e-43	98.1316	0.412155
CASP1	SCAF11	0.138626	1.97598	0.0462655
TP53	CASP1	0.821892	0.196147	-0.0070364
TP63	CASP1	5.74839e-13	28.1847	0.222425
CASP1	TIRAP	0.705156	0.349337	-0.0118265
TNF	CASP1	1.23658e-23	52.7471	0.305694
CASP1	GZMA	1.88428e-69	158.245	0.511394
CASP3	CASP4	0.361983	1.01616	-0.0284885
CASP3	CASP5	0.000373439	7.89276	0.110877
CASP3	CASP6	9.22345e-09	18.5015	0.178119
CASP8	CASP3	0.137702	1.98266	0.0463739
CASP9	CASP3	0.562511	0.575345	-0.0181003
CASP3	CHMP2A	0.00183984	6.29808	-0.0971352
CASP3	CHMP2B	0.0171592	4.06522	0.0743924
CASP3	CHMP4B	0.0816425	2.5054	-0.0543866
CASP3	CHMP4C	0.0132804	4.32147	0.0772831
CASP3	CHMP6	0.0560349	2.88178	-0.0596727
CASP3	CHMP7	0.31118	1.16738	-0.0316482
CYCS	CASP3	1.77552e-12	27.0569	0.21775
ELANE	CASP3	4.16011e-14	30.8107	-0.232923
GPX4	CASP3	0.000215295	8.4435	-0.115279
CASP3	GSDMB	0.288949	1.24151	-0.0331374
CASP3	GSDMC	0.287325	1.24714	0.0332492
CASP3	GSDMD	0.300864	1.2011	-0.0323302
GZMB	CASP3	6.38155e-12	25.7776	0.212314
CASP3	HMGB1	2.17971e-21	47.5751	0.290405
IL18	CASP3	0.244002	1.41058	0.0364044
IL1A	CASP3	4.17978e-05	10.0827	0.127549
IL1B	CASP3	1.67117e-05	10.9994	0.133952
IL6	CASP3	0.128351	2.05299	0.0475047
CASP3	IRF1	7.45612e-08	16.4116	0.166978
CASP3	IRF2	2.74718e-56	127.934	0.465433
CASP3	NLRC4	0.0241934	3.72167	-0.0703687
CASP3	NLRP1	0.135093	2.00179	-0.0466833
CASP3	NLRP2	0.697013	0.360952	0.0121699
CASP3	NLRP3	0.346429	1.06008	-0.0294239
CASP3	NLRP6	0.406455	0.900282	-0.0259441
CASP3	NLRP7	2.18495e-06	13.0339	0.147214
CASP3	NOD1	1.92726e-27	61.5137	-0.329712
CASP3	NOD2	0.118483	2.13299	0.0487695
CASP3	PLCG1	0.0061388	5.09313	-0.0854976
CASP3	PRKACA	0.877993	0.130117	-0.00479845
CASP3	PYCARD	7.00818e-08	16.4736	0.167319
CASP3	SCAF11	2.9675e-11	24.2407	0.205583
TP53	CASP3	0.293599	1.22554	0.0328198
CASP3	TP63	3.32194e-13	28.7331	0.224661
CASP3	TIRAP	0.939276	0.0626459	0.0023812
TNF	CASP3	0.0502892	2.98996	0.0611295
CASP3	GZMA	2.27509e-13	29.1116	0.22619
CASP4	CASP5	3.79337e-41	93.0727	0.40208
CASP4	CASP6	3.49205e-10	21.7754	0.194276
CASP4	CASP8	8.96179e-52	117.541	0.447911
CASP4	CASP9	4.3668e-05	10.0389	0.127235
CASP4	CHMP2A	0.532486	0.630198	0.0195096
CASP4	CHMP2B	4.38016e-38	86.0211	0.387432
CASP4	CHMP4B	0.0240846	3.72618	0.0704227
CASP4	CHMP4C	0.000319277	8.04945	0.112145
CASP4	CHMP6	0.00388331	5.55107	0.0900725
CASP4	CHMP7	4.3384e-07	14.6506	0.156979
CASP4	CYCS	0.00147306	6.52042	-0.0991524
CASP4	ELANE	0.000142814	8.85397	0.118462
CASP4	GPX4	0.00023706	8.3472	0.11452
CASP4	GSDMB	3.74289e-09	19.4034	0.182716
CASP4	GSDMC	0.237257	1.43861	0.0369299
CASP4	GSDMD	2.51528e-17	38.2216	0.260094
CASP4	GZMB	4.34937e-20	44.5817	0.28111
CASP4	HMGB1	3.02057e-08	17.3152	-0.171884
CASP4	IL18	4.93848e-75	171.097	0.528945
CASP4	IL1A	0.233069	1.45642	0.0372615
CASP4	IL1B	5.84897e-08	16.6544	0.168311
CASP4	IL6	0.0289808	3.54112	0.0681793
CASP4	IRF1	1.27163e-53	121.797	0.455209
CASP4	IRF2	7.5724e-15	32.5143	0.239469
CASP4	NLRC4	9.97481e-46	103.619	0.422706
CASP4	NLRP1	0.0817042	2.50465	0.0543756
CASP4	NLRP2	0.531058	0.632884	0.0195776
CASP4	NLRP3	3.93377e-40	90.7338	0.397303
CASP4	NLRP6	0.603587	0.504866	0.0162294
CASP4	NLRP7	0.284029	1.25868	0.0334773
CASP4	NOD1	3.79447e-16	35.5078	0.250521
CASP4	NOD2	4.31951e-13	28.4705	0.223593
CASP4	PLCG1	2.94083e-20	44.973	-0.282345
CASP4	PRKACA	6.57486e-12	25.7478	-0.212185
CASP4	PYCARD	1.31312e-05	11.2405	0.135588
CASP4	SCAF11	0.000546934	7.51118	-0.107732
TP53	CASP4	0.0103201	4.57366	-0.0800445
CASP4	TP63	3.27446e-31	70.194	-0.351547
CASP4	TIRAP	1.37897e-10	22.7045	0.198616
TNF	CASP4	3.93744e-09	19.3527	0.182461
CASP4	GZMA	1.19515e-41	94.2277	0.404411
CASP5	CASP6	0.161335	1.82427	-0.0437583
CASP5	CASP8	1.09149e-08	18.3331	0.177248
CASP5	CASP9	0.0417145	3.17691	-0.0635873
CASP5	CHMP2A	0.0013144	6.63438	-0.100172
CASP5	CHMP2B	1.69594e-05	10.9847	0.133851
CASP5	CHMP4B	0.000316162	8.05926	-0.112224
CASP5	CHMP4C	0.0529259	2.93886	-0.0604446
CASP5	CHMP6	0.348561	1.05394	-0.0292941
CASP5	CHMP7	0.368958	0.997072	0.0280771
CASP5	CYCS	0.0153088	4.17933	0.0756907
CASP5	ELANE	0.829877	0.186477	0.00671591
CASP5	GPX4	0.746891	0.291836	-0.0100879
CASP5	GSDMB	0.488907	0.715582	-0.0216292
CASP5	GSDMC	0.193842	1.64071	0.0405962
CASP5	GSDMD	2.44781e-05	10.6177	0.131322
CASP5	GZMB	3.16746e-83	189.962	0.552971
CASP5	HMGB1	0.598284	0.51369	0.0164676
CASP5	IL18	7.08978e-23	51.0008	0.300634
CASP5	IL1A	1.2019e-07	15.9342	0.164327
CASP5	IL1B	6.57611e-40	90.22	0.396243
CASP5	IL6	5.73881e-26	58.12	0.320672
CASP5	IRF1	4.1899e-76	173.564	0.532199
CASP5	IRF2	1.65692e-14	31.7312	0.236485
CASP5	NLRC4	3.64295e-71	162.191	0.516892
CASP5	NLRP1	0.00446853	5.4107	0.0886916
CASP5	NLRP2	0.610866	0.492878	0.0159041
CASP5	NLRP3	4.012e-46	104.53	0.424422
CASP5	NLRP6	0.00217344	6.13145	0.0955991
CASP5	NLRP7	0.0014435	6.54068	0.0993345
CASP5	NOD1	0.864901	0.145141	-0.00531811
CASP5	NOD2	1.72226e-25	57.021	0.317677
CASP5	PLCG1	0.00199594	6.21664	-0.0963872
CASP5	PRKACA	0.404	0.906341	0.02608
CASP5	PYCARD	4.49083e-13	28.4316	0.223435
CASP5	SCAF11	0.0508427	2.97902	0.0609833
CASP5	TP53	0.855232	0.156382	0.0057028
CASP5	TP63	0.322835	1.13061	-0.0308955
CASP5	TIRAP	0.158307	1.84322	0.0440765
TNF	CASP5	1.55837e-28	64.0287	0.33622
CASP5	GZMA	2.12001e-84	192.666	0.55626
CASP8	CASP6	6.00138e-15	32.7468	0.240348
CASP9	CASP6	1.6916e-08	17.895	0.17496
CASP6	CHMP2A	2.22071e-06	13.0177	0.147113
CASP6	CHMP2B	2.19128e-24	54.4776	0.310612
CASP6	CHMP4B	7.33867e-11	23.3353	0.201507
CASP6	CHMP4C	8.42968e-26	57.7355	0.319628
CASP6	CHMP6	3.20983e-19	42.5829	0.274702
CASP6	CHMP7	3.70779e-06	12.5051	0.14388
CASP6	CYCS	0.011842	4.4361	-0.0785482
CASP6	ELANE	0.685936	0.376971	-0.0126394
CASP6	GPX4	2.02198e-16	36.1373	0.252778
CASP6	GSDMB	2.90442e-07	15.0519	0.159312
CASP6	GSDMC	2.53046e-18	40.5181	-0.267898
CASP6	GSDMD	3.70446e-13	28.6241	0.224218
CASP6	GZMB	0.748339	0.289899	-0.0100281
CASP6	HMGB1	0.624589	0.470662	-0.0152953
CASP6	IL18	0.407888	0.896763	0.025865
CASP6	IL1A	7.40627e-24	53.2597	-0.307161
CASP6	IL1B	7.21202e-10	21.0501	-0.190817
CASP6	IL6	2.20615e-06	13.0243	-0.147154
CASP6	IRF1	0.1029	2.27399	0.0509466
CASP6	IRF2	0.0125033	4.38176	0.0779506
CASP6	NLRC4	0.0497328	3.00109	0.0612778
CASP6	NLRP1	6.95078e-06	11.8767	-0.139818
CASP6	NLRP2	0.263382	1.33415	0.0349489
CASP6	NLRP3	0.845133	0.168262	-0.00610558
CASP6	NLRP6	0.000916343	6.99512	-0.103342
CASP6	NLRP7	0.00614411	5.09226	-0.0854888
CASP6	NOD1	0.000176899	8.63993	0.116812
CASP6	NOD2	9.82952e-12	25.3456	-0.210445
CASP6	PLCG1	0.00231591	6.06795	-0.0950081
CASP6	PRKACA	5.81212e-06	12.0556	-0.140986
CASP6	PYCARD	0.262912	1.33594	-0.0349833
CASP6	SCAF11	3.22585e-05	10.3417	-0.129389
TP53	CASP6	0.413618	0.882814	0.0255503
CASP6	TP63	3.35407e-61	139.248	-0.483417
CASP6	TIRAP	0.00208659	6.17222	0.095977
CASP6	TNF	0.649659	0.431308	-0.0141976
CASP6	GZMA	0.0543858	2.91165	0.0600776
CASP9	CASP8	0.00639879	5.05165	0.0850729
CASP8	CHMP2A	0.00308181	5.78224	-0.0923081
CASP8	CHMP2B	2.17007e-17	38.3692	0.260604
CASP8	CHMP4B	0.0854025	2.46038	0.0537294
CASP8	CHMP4C	0.399984	0.916331	0.0263034
CASP8	CHMP6	0.179645	1.71677	-0.0419245
CASP8	CHMP7	2.4265e-07	15.2316	0.160347
CASP8	CYCS	7.07954e-06	11.8583	-0.139698
CASP8	ELANE	0.00300024	5.80906	0.0925645
CASP8	GPX4	0.00502629	5.29307	-0.0875201
CASP8	GSDMB	6.16678e-33	74.1661	0.36099
CASP8	GSDMC	0.0130111	4.34196	-0.0775105
CASP8	GSDMD	7.23653e-05	9.53378	0.123566
CASP8	GZMB	6.0438e-05	9.71389	0.124886
CASP8	HMGB1	1.42627e-07	15.763	-0.163366
CASP8	IL18	4.2403e-17	37.6993	0.258283
CASP8	IL1A	9.04863e-09	18.5207	-0.178218
IL1B	CASP8	0.113409	2.17676	-0.0494523
CASP8	IL6	0.0283989	3.5614	-0.068428
CASP8	IRF1	1.8452e-26	59.2546	0.323728
CASP8	IRF2	1.4268e-18	41.0911	0.269806
CASP8	NLRC4	2.13027e-32	72.9265	0.358077
CASP8	NLRP1	4.77705e-06	12.2517	0.142256
CASP8	NLRP2	0.0981246	2.32152	0.051666
CASP8	NLRP3	1.92834e-25	56.908	0.317367
CASP8	NLRP6	1.86453e-05	10.8899	0.133202
CASP8	NLRP7	0.00045632	7.69232	-0.109235
CASP8	NOD1	1.5003e-26	59.4615	0.324282
CASP8	NOD2	1.94334e-05	10.8485	0.132918
CASP8	PLCG1	0.11785	2.13834	-0.0488535
CASP8	PRKACA	4.38155e-06	12.3381	-0.142811
CASP8	PYCARD	0.845984	0.167255	0.0060716
CASP8	SCAF11	8.60219e-09	18.5712	0.178479
TP53	CASP8	0.341341	1.07487	-0.0297356
CASP8	TP63	1.00581e-25	57.5588	-0.319147
CASP8	TIRAP	7.22573e-15	32.5611	0.239647
TNF	CASP8	0.0560833	2.88092	0.059661
CASP8	GZMA	9.62732e-14	29.9716	0.229625
CASP9	CHMP2A	7.04897e-07	14.1652	0.154111
CASP9	CHMP2B	0.00573879	5.16051	0.0861836
CASP9	CHMP4B	4.76727e-09	19.1615	0.181494
CASP9	CHMP4C	0.211742	1.55239	0.0390194
CASP9	CHMP6	0.00178838	6.32644	0.0973946
CASP9	CHMP7	9.59124e-13	27.6728	0.220316
CYCS	CASP9	8.56334e-05	9.36544	-0.122321
CASP9	ELANE	0.000652956	7.334	0.106243
CASP9	GPX4	0.00768919	4.86794	0.0831704
CASP9	GSDMB	0.0013615	6.59917	0.0998582
CASP9	GSDMC	0.00291283	5.83863	-0.0928464
CASP9	GSDMD	8.18496e-05	9.41063	0.122656
CASP9	GZMB	0.856889	0.154447	0.00563682
CASP9	HMGB1	0.000228444	8.38422	-0.114812
CASP9	IL18	0.186178	1.68105	0.0413041
IL1A	CASP9	7.88148e-07	14.0536	-0.153444
IL1B	CASP9	1.09055e-08	18.334	-0.177252
CASP9	IL6	0.0382984	3.26235	-0.0646869
CASP9	IRF1	0.135032	2.00224	0.0466906
CASP9	IRF2	0.887704	0.119117	-0.00441388
CASP9	NLRC4	0.794538	0.229995	-0.00814007
CASP9	NLRP1	0.099427	2.30833	0.0514671
CASP9	NLRP2	1.25483e-06	13.5885	0.150634
CASP9	NLRP3	0.427972	0.848698	-0.0247731
CASP9	NLRP6	0.395438	0.927762	-0.026558
CASP9	NLRP7	0.716066	0.333983	0.0113687
CASP9	NOD1	0.467138	0.761131	-0.0227258
CASP9	NOD2	3.46254e-06	12.5735	-0.144315
CASP9	PLCG1	0.0133891	4.31332	0.0771925
PRKACA	CASP9	0.00168487	6.38607	-0.0979379
CASP9	PYCARD	0.198293	1.61801	-0.0401945
CASP9	SCAF11	0.00297933	5.81606	-0.0926312
TP53	CASP9	0.262367	1.33801	0.0350232
CASP9	TP63	4.42758e-17	37.6561	-0.258132
CASP9	TIRAP	1.55592e-06	13.3734	0.149317
TNF	CASP9	0.143964	1.93819	-0.0456495
CASP9	GZMA	0.776186	0.253363	-0.00888614
CHMP2A	CHMP2B	0.325499	1.1224	-0.0307259
CHMP2A	CHMP4B	8.75676e-49	110.657	0.435713
CHMP2A	CHMP4C	0.000155048	8.77178	0.117831
CHMP2A	CHMP6	3.77008e-32	72.3556	0.356725
CHMP2A	CHMP7	0.027357	3.59878	0.0688845
CHMP2A	CYCS	0.105563	2.24845	0.050557
CHMP2A	ELANE	0.106353	2.24099	0.0504429
CHMP2A	GPX4	3.42751e-35	79.3586	0.372875
CHMP2A	GSDMB	0.537234	0.621321	0.0192842
CHMP2A	GSDMC	0.0925958	2.37951	-0.0525347
CHMP2A	GSDMD	6.25544e-16	35.0079	0.248713
CHMP2A	GZMB	0.273245	1.29739	0.0342364
CHMP2A	HMGB1	0.878415	0.129636	0.00478173
CHMP2A	IL18	0.412432	0.885683	-0.0256152
CHMP2A	IL1A	0.138242	1.97875	-0.0463105
CHMP2A	IL1B	0.00253797	5.97639	-0.0941502
CHMP2A	IL6	0.00232435	6.06432	-0.0949742
CHMP2A	IRF1	0.447396	0.804311	0.023745
CHMP2A	IRF2	0.822628	0.195252	-0.00700684
CHMP2A	NLRC4	1.36562e-09	20.4117	-0.187719
CHMP2A	NLRP1	1.70203e-05	10.9811	-0.133827
CHMP2A	NLRP2	0.00436289	5.43462	0.0889282
CHMP2A	NLRP3	6.11704e-11	23.5174	-0.202333
CHMP2A	NLRP6	0.000173403	8.65989	-0.116967
CHMP2A	NLRP7	0.479334	0.735358	0.0221081
CHMP2A	NOD1	4.8384e-05	9.93634	-0.126499
CHMP2A	NOD2	6.46523e-06	11.9491	-0.140292
CHMP2A	PLCG1	3.03518e-06	12.7052	-0.14515
CHMP2A	PRKACA	0.000111205	9.10414	0.120363
CHMP2A	PYCARD	1.14006e-15	34.4077	0.246523
CHMP2A	SCAF11	1.05129e-54	124.29	-0.459404
CHMP2A	TP53	0.0473408	3.05038	0.0619318
CHMP2A	TP63	0.00135022	6.60749	-0.0999325
CHMP2A	TIRAP	1.00782e-08	18.4129	-0.177661
CHMP2A	TNF	0.0428474	3.15011	-0.0632394
CHMP2A	GZMA	0.424428	0.857013	0.0249636
CHMP2B	CHMP4B	0.646838	0.43566	0.0143202
CHMP2B	CHMP4C	5.12652e-19	42.1147	0.273176
CHMP2B	CHMP6	0.602395	0.506842	0.0162829
CHMP2B	CHMP7	6.36489e-06	11.9647	0.140394
CHMP2B	CYCS	0.47777	0.738625	-0.0221869
CHMP2B	ELANE	0.217701	1.52463	0.0385159
CHMP2B	GPX4	0.464254	0.767323	0.0228732
CHMP2B	GSDMB	0.974637	0.0256904	0.000993785
CHMP2B	GSDMC	8.75202e-10	20.8566	-0.189884
CHMP2B	GSDMD	0.166933	1.79016	0.0431818
CHMP2B	GZMB	0.0258384	3.65589	0.0695773
CHMP2B	HMGB1	0.554494	0.5897	-0.0184729
CHMP2B	IL18	5.6345e-11	23.5995	0.202705
CHMP2B	IL1A	0.00113133	6.78436	-0.101501
CHMP2B	IL1B	0.854937	0.156728	0.00571458
CHMP2B	IL6	0.818966	0.199712	-0.00715399
CHMP2B	IRF1	6.45251e-05	9.64846	0.124408
CHMP2B	IRF2	0.382223	0.96175	0.027308
CHMP2B	NLRC4	4.36445e-17	37.6705	0.258182
CHMP2B	NLRP1	4.42289e-07	14.6313	-0.156866
CHMP2B	NLRP2	0.530186	0.634527	-0.0196192
CHMP2B	NLRP3	2.05456e-10	22.3058	0.196766
CHMP2B	NLRP6	0.108791	2.21833	-0.0500948
CHMP2B	NLRP7	0.0344374	3.36861	-0.066035
CHMP2B	NOD1	0.0371666	3.29234	0.0650696
CHMP2B	NOD2	0.35255	1.04256	-0.0290527
CHMP2B	PLCG1	4.28946e-24	53.8059	-0.308715
CHMP2B	PRKACA	2.03177e-15	33.8299	-0.244394
CHMP2B	PYCARD	0.000660088	7.32314	-0.106151
CHMP2B	SCAF11	0.6079	0.497745	0.0160364
CHMP2B	TP53	0.0221316	3.81075	-0.0714293
CHMP2B	TP63	1.06014e-37	85.1372	-0.385543
CHMP2B	TIRAP	0.00113822	6.77829	0.101448
CHMP2B	TNF	0.596208	0.517166	0.0165611
CHMP2B	GZMA	7.08602e-07	14.16	0.15408
CHMP4B	CHMP4C	6.25827e-09	18.8894	0.180111
CHMP4B	CHMP6	9.23795e-23	50.7361	0.299858
CHMP4B	CHMP7	0.00030911	8.08181	0.112406
CHMP4B	CYCS	3.29027e-05	10.322	-0.129249
CHMP4B	ELANE	0.259456	1.34917	0.0352376
CHMP4B	GPX4	3.04493e-23	51.846	0.303095
CHMP4B	GSDMB	4.07593e-11	23.9233	0.204164
CHMP4B	GSDMC	0.97366	0.0266935	0.00103209
CHMP4B	GSDMD	1.53724e-24	54.8321	0.311609
CHMP4B	GZMB	0.769238	0.262355	-0.00916991
CHMP4B	HMGB1	7.31611e-05	9.52285	-0.123486
CHMP4B	IL18	0.614772	0.486504	-0.0157302
CHMP4B	IL1A	0.000305864	8.09237	-0.112491
CHMP4B	IL1B	0.015998	4.13529	-0.0751918
CHMP4B	IL6	7.90854e-08	16.3527	-0.166654
CHMP4B	IRF1	0.030233	3.49882	0.0676584
CHMP4B	IRF2	0.592325	0.5237	0.0167363
CHMP4B	NLRC4	0.000559125	7.48914	-0.107548
CHMP4B	NLRP1	0.0443561	3.1155	-0.062788
CHMP4B	NLRP2	0.000120934	9.02027	0.119729
CHMP4B	NLRP3	0.0149089	4.2058	-0.0759893
CHMP4B	NLRP6	0.378613	0.971242	-0.0275157
CHMP4B	NLRP7	0.710517	0.341762	-0.0116012
CHMP4B	NOD1	0.860836	0.149852	0.00547975
CHMP4B	NOD2	0.0206765	3.87876	-0.0722307
CHMP4B	PLCG1	2.62697e-08	17.4549	0.17263
CHMP4B	PRKACA	2.94575e-08	17.3403	0.172019
CHMP4B	PYCARD	0.000847735	7.07294	0.104015
CHMP4B	SCAF11	7.73748e-20	44.0056	-0.27928
CHMP4B	TP53	0.0620854	2.77924	0.0582674
CHMP4B	TP63	2.36225e-17	38.2843	-0.260311
CHMP4B	TIRAP	0.00876265	4.73726	-0.0817945
CHMP4B	TNF	0.609378	0.495316	0.0159704
CHMP4B	GZMA	0.234434	1.45058	-0.0371529
CHMP4C	CHMP6	0.0239178	3.73313	0.0705058
CHMP4C	CHMP7	0.632123	0.458671	-0.0149635
CHMP4C	CYCS	0.000328477	8.02104	0.111916
CHMP4C	ELANE	0.000239434	8.33723	-0.114441
CHMP4C	GPX4	0.0070184	4.95922	0.0841202
CHMP4C	GSDMB	0.773949	0.256249	-0.00897741
CHMP4C	GSDMC	0.980053	0.0201482	0.000781501
CHMP4C	GSDMD	6.57247e-07	14.2352	0.154528
CHMP4C	GZMB	0.0700459	2.65861	-0.0565814
CHMP4C	HMGB1	0.446164	0.807069	-0.0238095
CHMP4C	IL18	0.0633991	2.7583	-0.0579773
CHMP4C	IL1A	0.235344	1.44671	-0.0370808
CHMP4C	IL1B	0.00453375	5.39621	-0.0885479
CHMP4C	IL6	0.0135489	4.30145	-0.0770605
CHMP4C	IRF1	0.524329	0.645635	-0.0198993
CHMP4C	IRF2	0.0950275	2.35359	-0.0521477
CHMP4C	NLRC4	1.58685e-05	11.0512	-0.134305
CHMP4C	NLRP1	2.35679e-19	42.8918	-0.275703
CHMP4C	NLRP2	0.249211	1.38945	-0.0360054
CHMP4C	NLRP3	8.2602e-06	11.7041	-0.138683
CHMP4C	NLRP6	0.14138	1.9563	-0.0459454
CHMP4C	NLRP7	0.243029	1.41457	-0.0364796
CHMP4C	NOD1	0.0294838	3.52391	-0.0679678
CHMP4C	NOD2	1.0141e-05	11.4989	-0.137322
CHMP4C	PLCG1	3.31275e-14	31.0384	-0.23381
CHMP4C	PRKACA	6.71495e-07	14.2138	-0.1544
CHMP4C	PYCARD	1.72822e-06	13.2684	-0.148669
CHMP4C	SCAF11	0.074975	2.5906	-0.0556148
CHMP4C	TP53	0.756141	0.279527	0.00970689
CHMP4C	TP63	1.945e-12	26.9658	-0.217367
CHMP4C	TIRAP	0.359907	1.02191	0.0286118
CHMP4C	TNF	0.000364412	7.91723	-0.111076
CHMP4C	GZMA	0.304522	1.18901	-0.0320866
CHMP6	CHMP7	2.53621e-05	10.5823	0.131075
CHMP6	CYCS	7.57884e-10	21.0005	-0.190579
CHMP6	ELANE	4.04854e-10	21.6275	0.193576
CHMP6	GPX4	5.00421e-49	111.216	0.436723
CHMP6	GSDMB	0.00340675	5.682	0.0913445
CHMP6	GSDMC	1.43153e-10	22.6671	-0.198443
CHMP6	GSDMD	2.24195e-50	114.322	0.442268
CHMP6	GZMB	0.730488	0.314043	0.0107672
CHMP6	HMGB1	0.00290442	5.84152	-0.0928739
CHMP6	IL18	0.141033	1.95876	-0.0459854
CHMP6	IL1A	9.25875e-21	46.1287	-0.285957
CHMP6	IL1B	3.85283e-06	12.4667	-0.143635
CHMP6	IL6	2.02494e-06	13.11	-0.147687
CHMP6	IRF1	0.24962	1.38781	0.0359744
CHMP6	IRF2	0.00544035	5.21391	0.0867241
CHMP6	NLRC4	0.153428	1.87452	0.0445989
CHMP6	NLRP1	0.291462	1.23285	-0.0329654
CHMP6	NLRP2	0.178886	1.721	0.0419977
CHMP6	NLRP3	0.592748	0.522986	0.0167172
CHMP6	NLRP6	0.746909	0.291812	-0.0100871
CHMP6	NLRP7	0.0184428	3.99308	-0.0735621
CHMP6	NOD1	0.000137412	8.89253	0.118757
CHMP6	NOD2	0.000582722	7.4478	-0.107202
CHMP6	PLCG1	0.982319	0.0178388	-0.000692705
CHMP6	PRKACA	0.000198753	8.52345	0.115905
CHMP6	PYCARD	1.46803e-11	24.9445	0.208693
CHMP6	SCAF11	5.33117e-39	88.1272	-0.391885
CHMP6	TP53	0.215226	1.53606	0.0387237
CHMP6	TP63	1.79299e-13	29.3497	-0.227147
CHMP6	TIRAP	0.428761	0.846855	0.0247308
CHMP6	TNF	0.62738	0.466203	0.0151721
CHMP6	GZMA	0.310585	1.1693	0.0316871
CHMP7	CYCS	2.66063e-21	47.3757	-0.289796
CHMP7	ELANE	0.0158457	4.14485	0.0753004
CHMP7	GPX4	0.29025	1.23701	0.0330482
CHMP7	GSDMB	0.0414867	3.18238	0.0636582
CHMP7	GSDMC	4.08457e-10	21.6186	-0.193534
CHMP7	GSDMD	2.46091e-06	12.915	0.14647
CHMP7	GZMB	0.000117139	9.05215	0.11997
CHMP7	HMGB1	2.07588e-14	31.5058	-0.235618
CHMP7	IL18	0.251722	1.37943	0.0358153
CHMP7	IL1A	3.68811e-10	21.7207	-0.194018
CHMP7	IL1B	0.156417	1.85523	-0.0442774
CHMP7	IL6	0.539507	0.617099	-0.0191766
CHMP7	IRF1	1.61055e-09	20.2467	0.18691
CHMP7	IRF2	3.4984e-10	21.7735	0.194267
CHMP7	NLRC4	5.77358e-10	21.2726	0.191885
CHMP7	NLRP1	2.93372e-06	12.7392	0.145365
CHMP7	NLRP2	0.247556	1.39612	0.0361316
CHMP7	NLRP3	2.07554e-16	36.1111	0.252684
CHMP7	NLRP6	0.0555811	2.88991	0.0597831
CHMP7	NLRP7	0.804665	0.217329	-0.00773033
CHMP7	NOD1	1.05342e-08	18.3686	0.177432
CHMP7	NOD2	0.834305	0.181156	0.00653852
CHMP7	PLCG1	0.0298048	3.51309	0.0678344
CHMP7	PRKACA	0.563678	0.573271	0.0180463
CHMP7	PYCARD	0.666832	0.405218	-0.0134558
CHMP7	SCAF11	0.849521	0.163082	-0.00593043
CHMP7	TP53	0.000343095	7.9775	0.111565
CHMP7	TP63	3.88071e-28	63.1164	-0.333877
CHMP7	TIRAP	1.62077e-13	29.4507	0.227551
CHMP7	TNF	5.62706e-05	9.78534	0.125406
CHMP7	GZMA	1.05323e-06	13.7636	0.151698
CYCS	ELANE	4.46117e-19	42.2537	-0.27363
CYCS	GPX4	0.211851	1.55187	-0.0390101
CYCS	GSDMB	2.14863e-14	31.4714	-0.235485
CYCS	GSDMC	4.45362e-11	23.8347	0.203766
CYCS	GSDMD	4.45679e-06	12.3211	-0.142702
CYCS	GZMB	1.82646e-06	13.2131	0.148327
CYCS	HMGB1	2.02708e-29	66.0684	0.341386
CYCS	IL18	0.181609	1.7059	-0.0417363
IL1A	CYCS	3.75973e-26	58.5429	0.321815
IL1B	CYCS	4.66769e-09	19.1826	0.181601
CYCS	IL6	4.22149e-08	16.9805	0.170083
CYCS	IRF1	0.113834	2.17301	-0.0493941
CYCS	IRF2	1.52647e-11	24.9055	-0.208522
CYCS	NLRC4	8.63653e-21	46.1983	-0.286173
CYCS	NLRP1	1.14173e-27	62.0373	-0.33108
CYCS	NLRP2	9.72885e-06	11.5404	-0.137598
CYCS	NLRP3	4.52967e-25	56.054	-0.315013
CYCS	NLRP6	0.0226237	3.78876	-0.0711686
CYCS	NLRP7	0.571466	0.55955	0.0176871
CYCS	NOD1	3.9988e-32	72.2967	-0.356585
CYCS	NOD2	0.14109	1.95836	-0.0459789
CYCS	PLCG1	1.12387e-16	36.7246	-0.254863
CYCS	PRKACA	0.312719	1.16245	-0.0315477
CYCS	PYCARD	0.015473	4.16866	0.07557
CYCS	SCAF11	0.0116535	4.45215	-0.0787239
CYCS	TP53	0.0137422	4.28728	-0.0769026
CYCS	TP63	1.77727e-24	54.687	0.311201
CYCS	TIRAP	7.86238e-20	43.9896	-0.279229
TNF	CYCS	9.56968e-05	9.25433	-0.121492
CYCS	GZMA	0.0551883	2.897	0.0598793
ELANE	GPX4	1.0649e-07	16.0552	0.165003
ELANE	GSDMB	6.53533e-05	9.6357	0.124315
ELANE	GSDMC	2.00881e-12	26.9335	-0.217231
ELANE	GSDMD	3.02522e-07	15.0111	0.159077
ELANE	GZMB	2.96351e-07	15.0317	-0.159196
ELANE	HMGB1	1.8313e-08	17.8157	-0.174542
ELANE	IL18	0.00102542	6.88266	0.102363
ELANE	IL1A	5.15797e-07	14.4776	-0.155963
IL1B	ELANE	0.00467839	5.3648	-0.088236
IL6	ELANE	0.00106254	6.84709	-0.102052
ELANE	IRF1	0.266546	1.32221	-0.0347184
ELANE	IRF2	0.152459	1.88086	0.0447041
ELANE	NLRC4	1.21755e-33	75.7885	0.364757
ELANE	NLRP1	3.75489e-09	19.4002	0.1827
ELANE	NLRP2	0.769091	0.262546	0.00917591
ELANE	NLRP3	2.51174e-10	22.1049	0.195826
ELANE	NLRP6	0.285029	1.25516	0.0334079
ELANE	NLRP7	0.026615	3.62628	-0.0692187
ELANE	NOD1	6.46192e-26	58.0013	0.32035
ELANE	NOD2	0.011009	4.50904	0.0793445
ELANE	PLCG1	0.229371	1.47241	-0.0375578
ELANE	PRKACA	0.476524	0.741236	0.0222497
ELANE	PYCARD	0.00179416	6.32322	0.0973652
ELANE	SCAF11	0.000272949	8.20623	-0.113401
ELANE	TP53	0.660162	0.415271	-0.013743
ELANE	TP63	1.18376e-13	29.7649	-0.228805
ELANE	TIRAP	0.000324709	8.03258	0.112009
TNF	ELANE	0.077437	2.55829	0.0551513
ELANE	GZMA	0.00844885	4.77373	-0.0821804
GPX4	GSDMB	0.699343	0.357614	0.0120715
GPX4	GSDMC	1.53596e-05	11.0838	-0.134527
GPX4	GSDMD	3.87323e-27	60.8157	0.327877
GPX4	GZMB	0.189221	1.66484	0.0410205
GPX4	HMGB1	0.196667	1.62624	-0.0403405
GPX4	IL18	0.929712	0.0728808	-0.00275716
GPX4	IL1A	2.25751e-08	17.6064	-0.173436
IL1B	GPX4	0.00185349	6.29068	-0.0970675
GPX4	IL6	0.00286066	5.8567	-0.0930183
GPX4	IRF1	0.636235	0.452188	0.0147831
GPX4	IRF2	0.785114	0.241927	-0.00852258
GPX4	NLRC4	0.958928	0.0419396	-0.00160974
GPX4	NLRP1	4.1018e-05	10.1015	-0.127683
GPX4	NLRP2	0.861242	0.149379	0.00546357
GPX4	NLRP3	0.0212377	3.85198	-0.0719159
GPX4	NLRP6	0.0805943	2.51833	-0.0545741
GPX4	NLRP7	3.98976e-05	10.1292	-0.127881
GPX4	NOD1	0.126131	2.07043	-0.0477824
GPX4	NOD2	5.40782e-07	14.4303	-0.155684
GPX4	PLCG1	1.02006e-08	18.4008	-0.177599
GPX4	PRKACA	2.83004e-06	12.7752	0.145592
GPX4	PYCARD	4.90527e-16	35.2511	0.249594
GPX4	SCAF11	9.45402e-45	101.37	-0.418427
GPX4	TP53	0.230337	1.46821	0.03748
GPX4	TP63	3.43863e-08	17.1856	-0.171189
GPX4	TIRAP	3.00307e-07	15.0185	-0.159119
TNF	GPX4	0.624359	0.47103	0.0153054
GPX4	GZMA	0.131004	2.03253	0.0471776
GSDMB	GSDMC	0.155714	1.85974	-0.0443526
GSDMB	GSDMD	9.04098e-26	57.6654	0.319437
GSDMB	GZMB	0.979949	0.0202549	0.0007856
GSDMB	HMGB1	5.27244e-07	14.4556	-0.155833
GSDMB	IL18	2.22005e-06	13.018	0.147115
GSDMB	IL1A	1.18382e-10	22.8571	-0.199319
GSDMB	IL1B	1.82455e-05	10.9116	-0.133351
GSDMB	IL6	8.74624e-08	16.2521	-0.166097
GSDMB	IRF1	1.22064e-11	25.1291	0.209501
GSDMB	IRF2	0.000353151	7.94861	0.111331
GSDMB	NLRC4	2.00173e-06	13.1215	0.147759
GSDMB	NLRP1	1.29947e-25	57.3027	0.318448
GSDMB	NLRP2	0.33935	1.08072	0.0298585
GSDMB	NLRP3	0.128832	2.04925	0.047445
GSDMB	NLRP6	9.77469e-11	23.0486	0.200198
GSDMB	NLRP7	0.0190094	3.96282	-0.0732116
GSDMB	NOD1	8.07041e-25	55.4764	0.31341
GSDMB	NOD2	0.0045584	5.39078	0.0884942
GSDMB	PLCG1	6.5885e-13	28.0483	0.221865
GSDMB	PRKACA	0.291057	1.23424	-0.032993
GSDMB	PYCARD	0.000101776	9.19274	0.12103
GSDMB	SCAF11	0.142226	1.95034	0.045848
GSDMB	TP53	0.944805	0.0567763	0.00216401
GSDMB	TP63	4.58811e-15	33.0153	-0.241358
GSDMB	TIRAP	0.000354567	7.94461	0.111298
GSDMB	TNF	0.010392	4.56672	0.0799695
GSDMB	GZMA	0.150105	1.89642	0.044962
GSDMC	GSDMD	0.186115	1.68139	-0.0413099
GSDMC	GZMB	0.336912	1.08793	0.0300095
GSDMC	HMGB1	0.163009	1.81395	-0.0435844
GSDMC	IL18	2.23979e-06	13.0091	0.147059
GSDMC	IL1A	1.35688e-52	119.429	0.45117
GSDMC	IL1B	8.94729e-16	34.65	0.24741
GSDMC	IL6	7.67291e-07	14.0804	0.153604
GSDMC	IRF1	0.953029	0.0481105	-0.0018412
GSDMC	IRF2	0.0245592	3.70667	-0.0701888
GSDMC	NLRC4	6.75043e-14	30.3266	-0.231027
GSDMC	NLRP1	0.707045	0.346661	0.0117471
GSDMC	NLRP2	0.409147	0.893682	-0.0257956
GSDMC	NLRP3	2.49192e-06	12.9025	-0.146392
GSDMC	NLRP6	0.466892	0.761657	0.0227384
GSDMC	NLRP7	7.95761e-05	9.4388	0.122865
GSDMC	NOD1	1.5961e-11	24.8609	-0.208326
GSDMC	NOD2	6.42473e-11	23.4683	0.202111
GSDMC	PLCG1	0.0470404	3.05675	0.0620159
GSDMC	PRKACA	0.286012	1.25172	0.0333398
GSDMC	PYCARD	0.263352	1.33426	0.0349511
GSDMC	SCAF11	0.875222	0.133277	-0.00490831
GSDMC	TP53	0.0216237	3.83396	-0.0717036
GSDMC	TP63	1.79992e-48	109.936	0.434407
GSDMC	TIRAP	1.64368e-08	17.9237	-0.175111
GSDMC	TNF	0.800531	0.22248	0.00789742
GSDMC	GZMA	0.0755569	2.58287	-0.0555041
GSDMD	GZMB	1.89082e-15	33.9018	0.24466
GSDMD	HMGB1	0.00116493	6.75509	-0.101243
GSDMD	IL18	0.000888447	7.02604	0.10361
GSDMD	IL1A	3.81916e-08	17.0807	-0.170624
GSDMD	IL1B	0.21667	1.52938	-0.0386023
GSDMD	IL6	0.0625732	2.77142	-0.0581591
IRF1	GSDMD	6.59327e-38	85.6122	0.386559
IRF2	GSDMD	1.60535e-14	31.7629	0.236606
GSDMD	NLRC4	8.75063e-05	9.3438	0.12216
GSDMD	NLRP1	5.24241e-09	19.0665	0.181013
GSDMD	NLRP2	0.281358	1.26813	0.0336635
GSDMD	NLRP3	0.000112534	9.09226	0.120274
GSDMD	NLRP6	3.6203e-08	17.1341	0.170912
GSDMD	NLRP7	0.829537	0.186887	0.00672953
GSDMD	NOD1	4.52107e-11	23.8197	0.203698
GSDMD	NOD2	0.00849984	4.76771	0.0821168
GSDMD	PLCG1	0.484955	0.7237	0.0218264
GSDMD	PRKACA	0.732137	0.311788	0.0106987
GSDMD	PYCARD	5.15079e-23	51.3203	0.301567
GSDMD	SCAF11	1.47607e-26	59.4778	-0.324325
GSDMD	TP53	0.983866	0.0162652	0.00063209
GSDMD	TP63	2.03013e-24	54.5539	-0.310827
GSDMD	TIRAP	0.140294	1.96401	-0.0460711
GSDMD	TNF	1.64187e-08	17.9248	0.175116
GSDMD	GZMA	2.70182e-19	42.7552	0.275261
GZMB	HMGB1	9.36326e-05	9.27613	0.121655
GZMB	IL18	3.13087e-11	24.1871	0.205344
GZMB	IL1A	0.296678	1.21511	0.0326113
GZMB	IL1B	2.90747e-14	31.1689	0.234316
GZMB	IL6	1.03922e-24	55.2236	0.312704
GZMB	IRF1	2.76557e-163	374.304	0.717936
GZMB	IRF2	1.52733e-18	41.023	0.26958
GZMB	NLRC4	4.48683e-18	39.9454	0.265976
GZMB	NLRP1	0.00149028	6.50879	0.0990478
GZMB	NLRP2	0.132613	2.02032	0.0469817
GZMB	NLRP3	3.09687e-24	54.1317	0.309637
GZMB	NLRP6	9.42173e-10	20.7828	0.189527
GZMB	NLRP7	9.05594e-07	13.9147	0.15261
GZMB	NOD1	0.00114523	6.77215	-0.101393
GZMB	NOD2	1.67984e-09	20.2046	0.186702
GZMB	PLCG1	0.367375	1.00137	-0.0281701
GZMB	PRKACA	0.028119	3.57131	0.0685492
GZMB	PYCARD	1.91805e-15	33.8875	0.244607
GZMB	SCAF11	0.432939	0.837159	0.0245077
GZMB	TP53	0.244487	1.40859	0.036367
GZMB	TP63	0.312812	1.16215	-0.0315417
GZMB	TIRAP	0.000670515	7.30746	-0.106019
GZMB	TNF	1.45153e-10	22.6532	0.198379
GZMB	GZMA	1.78133e-261	600.397	0.829655
HMGB1	IL18	0.908526	0.095932	0.00359143
HMGB1	IL1A	0.00663815	5.01492	0.0846955
IL1B	HMGB1	0.646698	0.435876	0.0143263
HMGB1	IL6	0.187869	1.67201	0.041146
HMGB1	IRF1	0.441768	0.816971	-0.0240403
HMGB1	IRF2	0.936099	0.0660343	0.00250605
HMGB1	NLRC4	3.04411e-10	21.9126	-0.194923
HMGB1	NLRP1	0.0001077	9.13616	-0.120605
HMGB1	NLRP2	0.101326	2.28941	-0.0511807
NLRP3	HMGB1	1.48979e-13	29.535	-0.227888
HMGB1	NLRP6	0.361916	1.01634	-0.0284925
HMGB1	NLRP7	0.372583	0.987294	0.0278653
HMGB1	NOD1	2.34583e-20	45.1991	-0.283056
HMGB1	NOD2	0.00998197	4.60698	-0.0804034
HMGB1	PLCG1	0.042246	3.16425	-0.0634231
HMGB1	PRKACA	0.786301	0.240415	0.00847432
HMGB1	PYCARD	0.00105576	6.8535	0.102108
HMGB1	SCAF11	0.00493055	5.3123	0.0877125
TP53	HMGB1	0.0455306	3.08937	0.0624455
HMGB1	TP63	1.70938e-23	52.4233	0.304763
HMGB1	TIRAP	9.27583e-11	23.101	-0.200438
TNF	HMGB1	0.339612	1.07995	-0.0298423
HMGB1	GZMA	0.00170088	6.37661	0.0978519
IL18	IL1A	6.86133e-07	14.1922	0.154272
IL1B	IL18	5.67219e-08	16.6851	0.168478
IL18	IL6	0.186237	1.68074	0.0412985
IL18	IRF1	2.08553e-29	66.0399	0.341315
IL18	IRF2	5.60516e-10	21.3022	0.192027
IL18	NLRC4	6.92787e-27	60.2342	0.326339
IL18	NLRP1	2.34851e-09	19.8695	0.185046
IL18	NLRP2	0.647943	0.433952	0.0142722
NLRP3	IL18	8.53114e-17	37.0002	0.255835
IL18	NLRP6	0.113572	2.17532	0.0494299
IL18	NLRP7	0.000233039	8.3643	0.114655
IL18	NOD1	1.90424e-05	10.8688	0.133058
IL18	NOD2	1.99179e-19	43.0601	0.276247
IL18	PLCG1	4.95425e-11	23.7282	-0.203286
IL18	PRKACA	1.52501e-07	15.6961	-0.162989
IL18	PYCARD	5.01166e-16	35.2296	0.249517
IL18	SCAF11	0.127535	2.05937	-0.0476064
TP53	IL18	0.00280046	5.87797	-0.0932203
IL18	TP63	0.296127	1.21697	-0.0326485
IL18	TIRAP	0.0546722	2.9064	0.0600065
TNF	IL18	2.19564e-08	17.6342	0.173583
IL18	GZMA	2.12159e-22	49.9047	0.297406
IL1B	IL1A	9.43351e-129	294.789	0.658873
IL1A	IL6	7.31599e-20	44.0616	0.279459
IL1A	IRF1	0.968308	0.032205	0.00124188
IL1A	IRF2	0.0461028	3.07688	-0.0622813
IL1A	NLRC4	0.000251056	8.28983	-0.114066
IL1A	NLRP1	0.117174	2.14409	0.0489434
IL1A	NLRP2	0.492927	0.707395	-0.0214297
IL1A	NLRP3	0.282567	1.26384	-0.033579
IL1A	NLRP6	0.0212851	3.84975	-0.0718897
IL1A	NLRP7	8.48873e-20	43.913	0.278985
IL1A	NOD1	2.07838e-17	38.4124	-0.260752
IL1A	NOD2	8.25399e-27	60.0591	0.325874
IL1A	PLCG1	0.00380377	5.57176	-0.0902746
IL1A	PRKACA	0.374125	0.983165	-0.0277756
IL1A	PYCARD	4.47595e-09	19.2245	0.181814
IL1A	SCAF11	0.374372	0.982505	0.0277612
IL1A	TP53	0.000286072	8.15927	-0.113027
TP63	IL1A	4.31173e-63	143.602	0.490062
IL1A	TIRAP	5.04775e-17	37.525	-0.257675
TNF	IL1A	5.4674e-21	46.6555	0.287586
IL1A	GZMA	0.14469	1.93316	-0.045567
IL6	IL1B	4.66618e-40	90.5631	0.396951
IL1B	IRF1	6.58875e-19	41.8638	0.272354
IL1B	IRF2	0.0213454	3.84692	0.0718564
IL1B	NLRC4	1.66552e-12	27.1209	0.218018
IL1B	NLRP1	0.000563825	7.48077	0.107478
IL1B	NLRP2	0.135213	2.0009	-0.046669
NLRP3	IL1B	1.19038e-21	48.18	0.292241
IL1B	NLRP6	0.96086	0.0399264	-0.00153394
IL1B	NLRP7	3.52726e-13	28.6731	0.224417
IL1B	NOD1	0.000230589	8.37487	-0.114739
IL1B	NOD2	2.13391e-49	112.069	0.438255
IL1B	PLCG1	0.546824	0.603629	-0.0188319
IL1B	PRKACA	0.115669	2.15702	0.0491453
PYCARD	IL1B	1.36286e-14	31.9266	0.237233
IL1B	SCAF11	0.000876839	7.03919	0.103724
TP53	IL1B	0.0168519	4.08329	-0.0745992
IL1B	TP63	3.97904e-17	37.7629	0.258504
IL1B	TIRAP	0.00279712	5.87916	-0.0932316
TNF	IL1B	5.92853e-63	143.283	0.489581
IL1B	GZMA	5.74575e-09	18.9748	0.180546
IRF1	IL6	1.88835e-09	20.0876	0.186126
IL6	IRF2	0.708738	0.344269	0.0116759
IL6	NLRC4	6.35411e-05	9.66382	0.124521
IL6	NLRP1	0.99548	0.00453065	-0.00017709
IL6	NLRP2	0.00281012	5.87453	-0.0931876
IL6	NLRP3	1.64584e-14	31.7379	0.236511
IL6	NLRP6	0.00261959	5.94474	0.093852
IL6	NLRP7	0.0289112	3.54353	0.0682089
IL6	NOD1	0.00441235	5.42335	-0.0888168
IL6	NOD2	8.90943e-09	18.5362	0.178298
IL6	PLCG1	0.0502012	2.99172	-0.0611528
IL6	PRKACA	0.495582	0.702023	-0.0212983
IL6	PYCARD	0.0424941	3.15839	0.0633471
IL6	SCAF11	0.0320194	3.44141	0.0669464
TP53	IL6	0.355744	1.03354	-0.0288606
IL6	TP63	2.22021e-06	13.0179	0.147114
IL6	TIRAP	0.224516	1.49381	-0.0379521
TNF	IL6	0.00119188	6.73222	0.101041
IL6	GZMA	3.99405e-11	23.9436	0.204255
IRF1	IRF2	4.42515e-56	127.457	0.464652
IRF1	NLRC4	4.72441e-33	74.4326	0.361612
IRF1	NLRP1	4.84973e-11	23.7495	0.203382
IRF1	NLRP2	0.0332993	3.40222	0.0664569
IRF1	NLRP3	1.91387e-41	93.7569	0.403463
IRF1	NLRP6	8.63494e-08	16.2649	0.166168
IRF1	NLRP7	4.08648e-07	14.7104	0.157329
IRF1	NOD1	3.77596e-05	10.1843	0.128273
IRF1	NOD2	1.79301e-27	61.5859	0.329901
IRF1	PLCG1	0.0114487	4.46988	-0.0789177
IRF1	PRKACA	0.181453	1.70676	0.0417511
IRF1	PYCARD	2.36778e-24	54.4001	0.310394
IRF1	SCAF11	0.0932686	2.37227	0.0524268
IRF1	TP53	0.0933731	2.37115	0.0524101
IRF1	TP63	5.14874e-08	16.7819	-0.169006
IRF1	TIRAP	0.0800709	2.52484	0.0546685
TNF	IRF1	8.91261e-32	71.4953	0.354676
IRF1	GZMA	6.30587e-199	456.373	0.766255
IRF2	NLRC4	4.94162e-11	23.7307	0.203297
IRF2	NLRP1	9.52712e-13	27.6795	0.220344
IRF2	NLRP2	0.321744	1.134	0.0309651
IRF2	NLRP3	5.88937e-18	39.6734	0.265058
IRF2	NLRP6	0.0242706	3.71849	0.0703305
IRF2	NLRP7	0.00163638	6.41527	0.098203
IRF2	NOD1	0.000677388	7.29727	0.105932
IRF2	NOD2	1.13174e-12	27.5073	0.219629
IRF2	PLCG1	0.030852	3.47855	-0.0674077
IRF2	PRKACA	0.00124172	6.69126	0.100678
IRF2	PYCARD	3.02936e-25	56.4563	0.316125
IRF2	SCAF11	0.000153433	8.78225	0.117911
IRF2	TP53	0.000168655	8.68765	0.117181
IRF2	TP63	0.218787	1.51966	0.0384252
IRF2	TIRAP	5.28111e-08	16.7565	0.168868
IRF2	TNF	2.40743e-08	17.5421	0.173094
IRF2	GZMA	4.2884e-39	88.3449	0.392341
NLRC4	NLRP1	1.88581e-17	38.5096	0.261087
NLRC4	NLRP2	0.076493	2.57056	0.0553276
NLRC4	NLRP3	2.22485e-187	429.784	0.751768
NLRC4	NLRP6	6.9137e-06	11.882	0.139853
NLRC4	NLRP7	0.595642	0.518116	-0.0165866
NLRC4	NOD1	1.91597e-38	86.848	0.389189
NLRC4	NOD2	1.90098e-24	54.6197	0.311012
NLRC4	PLCG1	0.235557	1.4458	-0.037064
NLRC4	PRKACA	0.708538	0.344552	-0.0116844
NLRC4	PYCARD	0.077048	2.56333	0.0552237
NLRC4	SCAF11	2.48673e-06	12.9045	0.146405
TP53	NLRC4	0.0589946	2.83031	-0.0589703
NLRC4	TP63	4.97215e-32	72.0789	-0.356068
NLRC4	TIRAP	1.27106e-10	22.786	0.198992
NLRC4	TNF	2.76283e-22	49.6406	0.296622
NLRC4	GZMA	9.47793e-29	64.526	0.337489
NLRP1	NLRP2	0.00660192	5.02039	0.0847518
NLRP1	NLRP3	9.41464e-21	46.112	0.285905
NLRP1	NLRP6	1.13403e-16	36.7156	0.254831
NLRP1	NLRP7	1.5707e-05	11.0614	0.134374
NLRP1	NOD1	3.69409e-27	60.8631	0.328002
NLRP1	NOD2	1.99256e-23	52.27	0.304322
NLRP1	PLCG1	2.86774e-33	74.9318	0.362774
NLRP1	PRKACA	0.000533051	7.53689	0.107947
NLRP1	PYCARD	1.40404e-06	13.4762	0.149947
NLRP1	SCAF11	4.15224e-08	16.997	0.170173
NLRP1	TP53	0.186089	1.68153	0.0413124
NLRP1	TP63	0.0314308	3.45997	0.0671772
NLRP1	TIRAP	0.0120767	4.41648	0.0783328
NLRP1	TNF	7.64729e-24	53.2277	0.30707
NLRP1	GZMA	4.91115e-05	9.92142	0.126391
NLRP2	NLRP3	0.106851	2.23632	0.0503713
NLRP2	NLRP6	0.874584	0.134007	0.00493362
NLRP2	NLRP7	8.76967e-23	50.7882	0.300011
NLRP2	NOD1	0.418811	0.870336	0.0252673
NLRP2	NOD2	0.901499	0.103696	0.00386867
NLRP2	PLCG1	0.000695617	7.27071	0.105707
NLRP2	PRKACA	0.0404547	3.20757	0.0639836
NLRP2	PYCARD	0.512569	0.66832	-0.0204667
NLRP2	SCAF11	0.79814	0.225471	0.00799416
NLRP2	TP53	0.135328	2.00005	0.0466552
NLRP2	TP63	0.0181323	4.01006	-0.0737582
NLRP2	TIRAP	0.0413366	3.18601	0.0637051
NLRP2	TNF	0.0114937	4.46595	0.0788749
NLRP2	GZMA	0.559801	0.580174	0.018226
NLRP3	NLRP6	2.40562e-13	29.0558	0.225966
NLRP3	NLRP7	0.125865	2.07254	0.047816
NLRP3	NOD1	7.41992e-33	73.9811	0.360557
NLRP3	NOD2	9.22333e-35	78.3687	0.370647
NLRP3	PLCG1	0.31929	1.14166	0.0311225
PRKACA	NLRP3	0.794707	0.229782	0.0081332
NLRP3	PYCARD	0.272403	1.30047	0.0342966
NLRP3	SCAF11	4.28966e-07	14.6619	0.157046
NLRP3	TP53	0.149138	1.90288	-0.0450688
NLRP3	TP63	1.6514e-21	47.8527	-0.291249
NLRP3	TIRAP	2.1259e-08	17.6665	0.173754
NLRP3	TNF	4.54077e-27	60.6567	0.327458
NLRP3	GZMA	1.16484e-31	71.2276	0.354035
NLRP6	NLRP7	0.532519	0.630138	0.0195081
NLRP6	NOD1	5.06554e-11	23.706	0.203186
NLRP6	NOD2	1.35683e-05	11.2078	0.135367
NLRP6	PLCG1	2.99813e-06	12.7175	0.145228
NLRP6	PRKACA	0.00668255	5.00826	0.0846268
NLRP6	PYCARD	0.024638	3.70347	0.0701504
NLRP6	SCAF11	5.13288e-05	9.87726	0.126072
NLRP6	TP53	0.508903	0.675497	0.0206449
NLRP6	TP63	0.471814	0.75117	-0.022488
NLRP6	TIRAP	0.0544897	2.90974	0.0600518
NLRP6	TNF	0.00672295	5.00223	0.0845647
NLRP6	GZMA	1.21383e-06	13.6217	0.150836
NLRP7	NOD1	0.00264455	5.93526	-0.0937625
NLRP7	NOD2	0.0022643	6.09049	0.0952183
NLRP7	PLCG1	0.523976	0.646309	0.0199163
NLRP7	PRKACA	0.153558	1.87367	0.0445848
NLRP7	PYCARD	1.34326e-05	11.2178	0.135435
NLRP7	SCAF11	0.105145	2.25242	0.0506177
NLRP7	TP53	0.94238	0.0593464	0.00225925
NLRP7	TP63	2.16658e-10	22.2527	0.196518
NLRP7	TIRAP	0.12998	2.04038	-0.0473032
NLRP7	TNF	2.38961e-12	26.7599	0.2165
NLRP7	GZMA	0.00116504	6.755	0.101242
NOD1	NOD2	6.93891e-06	11.8784	0.139829
NOD1	PLCG1	2.13643e-07	15.359	0.161075
NOD1	PRKACA	0.368328	0.998781	-0.0281141
NOD1	PYCARD	0.000108866	9.12539	-0.120524
NOD1	SCAF11	0.0100252	4.60265	0.0803569
NOD1	TP53	0.748834	0.289238	0.0100077
NOD1	TP63	2.49374e-35	79.6767	-0.373587
NOD1	TIRAP	9.88019e-15	32.2482	0.23846
NOD1	TNF	0.00437381	5.43212	0.0889035
NOD1	GZMA	0.893637	0.112456	0.00417926
NOD2	PLCG1	0.133803	2.01138	0.0468379
NOD2	PRKACA	0.00468165	5.36411	0.0882291
NOD2	PYCARD	1.0496e-20	46.0033	0.285568
NOD2	SCAF11	0.000521932	7.55797	0.108122
NOD2	TP53	0.801723	0.220992	-0.00784923
NOD2	TP63	4.57952e-05	9.99133	0.126894
NOD2	TIRAP	0.336448	1.08931	0.0300383
TNF	NOD2	1.27647e-46	105.675	0.426565
NOD2	GZMA	4.95181e-09	19.1235	0.181302
PRKACA	PLCG1	4.94308e-10	21.4279	0.192627
PLCG1	PYCARD	1.26116e-05	11.2809	-0.135861
PLCG1	SCAF11	2.43786e-13	29.0425	0.225912
PLCG1	TP53	0.004873	5.32404	0.0878298
PLCG1	TP63	0.000222392	8.41107	0.115024
PLCG1	TIRAP	5.11864e-05	9.88004	0.126092
PLCG1	TNF	0.0300923	3.50349	0.067716
PLCG1	GZMA	0.000200073	8.51683	-0.115853
PRKACA	PYCARD	1.22823e-10	22.8203	0.19915
PRKACA	SCAF11	0.154906	1.86494	-0.0444393
PRKACA	TP53	2.09763e-06	13.0747	0.147468
PRKACA	TP63	1.46025e-12	27.2524	0.218568
PRKACA	TIRAP	0.00595343	5.12379	-0.0858104
TNF	PRKACA	0.0312489	3.46577	0.0672492
PRKACA	GZMA	0.85373	0.158141	-0.00576266
PYCARD	SCAF11	5.95084e-15	32.7552	-0.24038
TP53	PYCARD	0.0562673	2.87764	0.0596165
PYCARD	TP63	2.34169e-14	31.3853	0.235154
PYCARD	TIRAP	9.26362e-07	13.892	-0.152473
PYCARD	TNF	2.6731e-09	19.74	0.184402
PYCARD	GZMA	2.58313e-16	35.8924	0.251902
SCAF11	TP53	0.632997	0.457289	0.0149251
SCAF11	TP63	2.72248e-08	17.4191	0.17244
SCAF11	TIRAP	7.38033e-13	27.9348	0.221398
SCAF11	TNF	0.0562949	2.87715	0.0596098
SCAF11	GZMA	0.191122	1.65484	0.040845
TP53	TP63	0.376987	0.975544	0.0276096
TP53	TIRAP	0.325931	1.12107	0.0306985
TNF	TP53	0.933242	0.0690904	0.00261833
TP53	GZMA	0.461641	0.772967	0.0230072
TP63	TIRAP	3.84326e-14	30.8899	-0.233232
TNF	TP63	0.263265	1.33459	-0.0349575
TP63	GZMA	0.000256627	8.26789	-0.113892
TIRAP	TNF	0.772156	0.258569	0.00905065
TIRAP	GZMA	0.145915	1.92473	-0.0454286
AIM2	CASP1	2.26807e-51	116.613	0.446294
AIM2	PYCARD	5.06897e-12	26.0079	0.213303
BAK1	BAX	1.35683e-12	27.3259	0.218874
BAK1	TP53	0.0738026	2.60636	-0.0558399
BAX	CASP3	0.204937	1.58505	-0.039607
BAX	CASP8	3.66103e-09	19.4255	-0.182827
BAX	CASP9	0.26574	1.32524	0.0347769
BAX	CYCS	0.00424022	5.46314	0.0892096
BAX	IL1B	0.953252	0.0478759	0.00183243
BAX	TP53	0.00625366	5.07459	0.085308
BAX	TP53	0.00625366	5.07459	0.085308
CASP1	CASP5	5.4724e-69	157.179	0.50989
CASP1	IL18	1.08123e-62	142.682	0.488671
CASP1	IL18	1.08123e-62	142.682	0.488671
CASP1	IL1A	2.66207e-16	35.8623	0.251794
CASP1	IL1B	1.43587e-35	80.2287	0.374818
CASP1	NLRC4	1.0396e-35	80.5516	0.375536
CASP1	NLRP1	1.38482e-23	52.6339	0.305369
CASP1	NLRP3	4.86905e-34	76.705	0.366863
CASP1	NOD1	0.000737651	7.21204	0.105207
CASP1	PYCARD	2.4099e-43	98.1316	0.412155
CASP1	TP53	0.821892	0.196147	-0.0070364
CASP1	TP53	0.821892	0.196147	-0.0070364
CASP1	TNF	1.23658e-23	52.7471	0.305694
CASP3	CASP6	9.22345e-09	18.5015	0.178119
CASP3	CASP8	0.137702	1.98266	0.0463739
CASP3	CASP9	0.562511	0.575345	-0.0181003
CASP3	TP53	0.293599	1.22554	0.0328198
CASP3	TP53	0.293599	1.22554	0.0328198
CASP3	TNF	0.0502892	2.98996	0.0611295
CASP4	NOD1	3.79447e-16	35.5078	0.250521
CASP4	TNF	3.93744e-09	19.3527	0.182461
CASP5	NLRP1	0.00446853	5.4107	0.0886916
CASP5	PYCARD	4.49083e-13	28.4316	0.223435
CASP8	CASP9	0.00639879	5.05165	0.0850729
CASP8	NOD1	1.5003e-26	59.4615	0.324282
CASP8	PYCARD	0.845984	0.167255	0.0060716
CASP8	TP53	0.341341	1.07487	-0.0297356
CASP8	TNF	0.0560833	2.88092	0.059661
CASP8	TNF	0.0560833	2.88092	0.059661
CASP9	CYCS	8.56334e-05	9.36544	-0.122321
CASP9	CYCS	8.56334e-05	9.36544	-0.122321
CASP9	NOD1	0.467138	0.761131	-0.0227258
CASP9	PRKACA	0.00168487	6.38607	-0.0979379
CHMP2A	CHMP2B	0.325499	1.1224	-0.0307259
CHMP2A	CHMP4B	8.75676e-49	110.657	0.435713
CHMP2B	CHMP4B	0.646838	0.43566	0.0143202
CHMP4B	CHMP4C	6.25827e-09	18.8894	0.180111
CHMP4B	CHMP6	9.23795e-23	50.7361	0.299858
CHMP4B	CHMP7	0.00030911	8.08181	0.112406
CHMP4C	CHMP7	0.632123	0.458671	-0.0149635
HMGB1	IL1B	0.646698	0.435876	0.0143263
HMGB1	TP53	0.0455306	3.08937	0.0624455
IL1A	IL1B	9.43351e-129	294.789	0.658873
IL1A	IL6	7.31599e-20	44.0616	0.279459
IL1A	TNF	5.4674e-21	46.6555	0.287586
IL1A	TNF	5.4674e-21	46.6555	0.287586
IL1B	IL6	4.66618e-40	90.5631	0.396951
IL1B	IL6	4.66618e-40	90.5631	0.396951
IL1B	NLRP3	1.19038e-21	48.18	0.292241
IL1B	TP53	0.0168519	4.08329	-0.0745992
IL1B	TNF	5.92853e-63	143.283	0.489581
IL1B	TNF	5.92853e-63	143.283	0.489581
IL6	TP53	0.355744	1.03354	-0.0288606
IL6	TP53	0.355744	1.03354	-0.0288606
IL6	TNF	0.00119188	6.73222	0.101041
IRF1	IRF2	4.42515e-56	127.457	0.464652
NLRC4	PYCARD	0.077048	2.56333	0.0552237
NLRP1	PYCARD	1.40404e-06	13.4762	0.149947
NLRP2	PYCARD	0.512569	0.66832	-0.0204667
NLRP3	PRKACA	0.794707	0.229782	0.0081332
NLRP3	PYCARD	0.272403	1.30047	0.0342966
PLCG1	PRKACA	4.94308e-10	21.4279	0.192627
PRKACA	TP53	2.09763e-06	13.0747	0.147468
TP53	TP63	0.376987	0.975544	0.0276096
TP53	TP63	0.376987	0.975544	0.0276096
TP53	TNF	0.933242	0.0690904	0.00261833
