# Supplementary material for: A Pyroptosis-Related Signature Predicts Overall Survival and Immunotherapy Responses in Lung Adenocarcinoma
Source: Front Genet. 2022 Jun 20;13:891301. doi: 10.3389/fgene.2022.891301 (PMC9252528; doi:10.3389/fgene.2022.891301)
Supplement: Supplementary file 10 [file Table5.XLSX]

## Sheet: DEGs enrichment
GroupID	Category	Term	Description	LogP	Log(q-value)	InTerm_InList	Genes	Symbols
1_Summary	GO Biological Processes	GO:0050865	regulation of cell activation	-97.1782	-92.8315	147/681	101,199,301,348,399,567,695,864,914,916,920,921,923,930,939,942,952,958,970,972,1236,1493,1880,2207,2213,2214,2267,2268,3071,3105,3109,3111,3112,3113,3115,3117,3118,3119,3120,3122,3123,3127,3134,3135,3458,3485,3553,3559,3569,3575,3594,3600,3601,3606,3620,3659,3662,3684,3689,3718,3902,3932,3956,4332,5321,5341,5724,5788,5880,6347,6348,6352,6363,6366,6504,6688,6693,7099,7124,7128,7305,7409,7412,7535…	ADAM8,AIF1,ANXA1,APOE,RHOH,B2M,BTK,RUNX3,CD2,CD3E,CD4,CD5,CD6,CD19,CD27,CD86,CD38,CD40,CD70,CD74,CCR7,CTLA4,GPR183,FCER1G,FCGR2B,FCGR3A,FGL1,FGR,NCKAP1L,HLA-A,HLA-DMB,HLA-DOA,HLA-DOB,HLA-DPA1,HLA-DPB1,HLA-DQA1,HLA-DQA2,HLA-DQB1,HLA-DQB2,HLA-DRA,HLA-DRB1,HLA-DRB5,HLA-F,HLA-G,IFNG,IGFBP2,IL1B,IL2RA,IL6,IL7R,IL12RB1,IL15,IL15RA,IL18,IDO1,IRF1,IRF4,ITGAM,ITGB2,JAK3,LAG3,LCK,LGALS1,MNDA,PLA2G4A,PLEK,P…
1_Member	GO Biological Processes	GO:0050865	regulation of cell activation	-97.1782	-92.8315	147/681	101,199,301,348,399,567,695,864,914,916,920,921,923,930,939,942,952,958,970,972,1236,1493,1880,2207,2213,2214,2267,2268,3071,3105,3109,3111,3112,3113,3115,3117,3118,3119,3120,3122,3123,3127,3134,3135,3458,3485,3553,3559,3569,3575,3594,3600,3601,3606,3620,3659,3662,3684,3689,3718,3902,3932,3956,4332,5321,5341,5724,5788,5880,6347,6348,6352,6363,6366,6504,6688,6693,7099,7124,7128,7305,7409,7412,7535…	ADAM8,AIF1,ANXA1,APOE,RHOH,B2M,BTK,RUNX3,CD2,CD3E,CD4,CD5,CD6,CD19,CD27,CD86,CD38,CD40,CD70,CD74,CCR7,CTLA4,GPR183,FCER1G,FCGR2B,FCGR3A,FGL1,FGR,NCKAP1L,HLA-A,HLA-DMB,HLA-DOA,HLA-DOB,HLA-DPA1,HLA-DPB1,HLA-DQA1,HLA-DQA2,HLA-DQB1,HLA-DQB2,HLA-DRA,HLA-DRB1,HLA-DRB5,HLA-F,HLA-G,IFNG,IGFBP2,IL1B,IL2RA,IL6,IL7R,IL12RB1,IL15,IL15RA,IL18,IDO1,IRF1,IRF4,ITGAM,ITGB2,JAK3,LAG3,LCK,LGALS1,MNDA,PLA2G4A,PLEK,P…
1_Member	GO Biological Processes	GO:0002694	regulation of leukocyte activation	-96.5817	-92.536	142/629	101,199,301,399,567,695,864,914,916,920,921,923,930,939,942,952,958,970,972,1236,1493,1880,2213,2214,2267,2268,3071,3105,3109,3111,3112,3113,3115,3117,3118,3119,3120,3122,3123,3127,3134,3135,3458,3485,3553,3559,3569,3575,3594,3600,3601,3606,3620,3659,3662,3684,3689,3718,3902,3932,3956,4332,5321,5724,5788,5880,6347,6348,6352,6363,6366,6504,6688,6693,7099,7124,7128,7305,7409,7412,7535,7805,7940,839…	ADAM8,AIF1,ANXA1,RHOH,B2M,BTK,RUNX3,CD2,CD3E,CD4,CD5,CD6,CD19,CD27,CD86,CD38,CD40,CD70,CD74,CCR7,CTLA4,GPR183,FCGR2B,FCGR3A,FGL1,FGR,NCKAP1L,HLA-A,HLA-DMB,HLA-DOA,HLA-DOB,HLA-DPA1,HLA-DPB1,HLA-DQA1,HLA-DQA2,HLA-DQB1,HLA-DQB2,HLA-DRA,HLA-DRB1,HLA-DRB5,HLA-F,HLA-G,IFNG,IGFBP2,IL1B,IL2RA,IL6,IL7R,IL12RB1,IL15,IL15RA,IL18,IDO1,IRF1,IRF4,ITGAM,ITGB2,JAK3,LAG3,LCK,LGALS1,MNDA,PLA2G4A,PTAFR,PTPRC,RAC2,C…
1_Member	GO Biological Processes	GO:0051249	regulation of lymphocyte activation	-86.8152	-83.1675	125/532	101,199,301,399,567,695,864,914,916,920,921,923,930,939,942,952,958,970,972,1236,1493,1880,2213,2214,2267,2268,3071,3105,3109,3111,3112,3113,3115,3117,3118,3119,3120,3122,3123,3127,3134,3135,3458,3485,3553,3559,3569,3575,3594,3600,3601,3606,3620,3659,3662,3718,3902,3932,3956,4332,5788,5880,6347,6352,6363,6366,6504,6693,7099,7128,7305,7409,7412,7535,7805,7940,8651,8660,8876,10148,10288,10457,10673…	ADAM8,AIF1,ANXA1,RHOH,B2M,BTK,RUNX3,CD2,CD3E,CD4,CD5,CD6,CD19,CD27,CD86,CD38,CD40,CD70,CD74,CCR7,CTLA4,GPR183,FCGR2B,FCGR3A,FGL1,FGR,NCKAP1L,HLA-A,HLA-DMB,HLA-DOA,HLA-DOB,HLA-DPA1,HLA-DPB1,HLA-DQA1,HLA-DQA2,HLA-DQB1,HLA-DQB2,HLA-DRA,HLA-DRB1,HLA-DRB5,HLA-F,HLA-G,IFNG,IGFBP2,IL1B,IL2RA,IL6,IL7R,IL12RB1,IL15,IL15RA,IL18,IDO1,IRF1,IRF4,JAK3,LAG3,LCK,LGALS1,MNDA,PTPRC,RAC2,CCL2,CCL5,CCL19,CCL21,SLAMF…
1_Member	GO Biological Processes	GO:0050863	regulation of T cell activation	-80.5083	-77.0067	101/342	101,199,301,399,567,864,914,916,920,921,923,939,942,970,972,1236,1493,2213,2267,3071,3105,3109,3111,3112,3113,3115,3117,3118,3119,3120,3122,3123,3127,3135,3458,3485,3553,3559,3569,3575,3594,3600,3606,3620,3659,3662,3718,3902,3932,3956,5788,5880,6347,6352,6363,6366,6504,6693,7409,7412,7535,7805,8651,8876,10148,10288,10457,10673,10859,10875,11005,11006,11151,11314,11326,26191,26279,27240,29126,2985…	ADAM8,AIF1,ANXA1,RHOH,B2M,RUNX3,CD2,CD3E,CD4,CD5,CD6,CD27,CD86,CD70,CD74,CCR7,CTLA4,FCGR2B,FGL1,NCKAP1L,HLA-A,HLA-DMB,HLA-DOA,HLA-DOB,HLA-DPA1,HLA-DPB1,HLA-DQA1,HLA-DQA2,HLA-DQB1,HLA-DQB2,HLA-DRA,HLA-DRB1,HLA-DRB5,HLA-G,IFNG,IGFBP2,IL1B,IL2RA,IL6,IL7R,IL12RB1,IL15,IL18,IDO1,IRF1,IRF4,JAK3,LAG3,LCK,LGALS1,PTPRC,RAC2,CCL2,CCL5,CCL19,CCL21,SLAMF1,SPN,VAV1,VCAM1,ZAP70,LAPTM5,SOCS1,VNN1,EBI3,LILRB2,GP…
1_Member	GO Biological Processes	GO:1903037	regulation of leukocyte cell-cell adhesion	-77.6458	-74.3405	99/344	101,199,240,301,399,567,864,916,920,921,923,939,942,970,972,1236,1493,2213,2267,3071,3105,3109,3111,3112,3113,3115,3117,3118,3119,3120,3122,3123,3127,3135,3458,3485,3553,3559,3569,3575,3594,3600,3606,3620,3659,3689,3718,3902,3932,3956,5724,5788,6347,6352,6363,6366,6504,6693,7124,7409,7412,7535,7805,8651,8876,10148,10288,10457,10673,10859,10875,11006,11151,11314,11326,26191,26279,29126,29851,30009…	ADAM8,AIF1,ALOX5,ANXA1,RHOH,B2M,RUNX3,CD3E,CD4,CD5,CD6,CD27,CD86,CD70,CD74,CCR7,CTLA4,FCGR2B,FGL1,NCKAP1L,HLA-A,HLA-DMB,HLA-DOA,HLA-DOB,HLA-DPA1,HLA-DPB1,HLA-DQA1,HLA-DQA2,HLA-DQB1,HLA-DQB2,HLA-DRA,HLA-DRB1,HLA-DRB5,HLA-G,IFNG,IGFBP2,IL1B,IL2RA,IL6,IL7R,IL12RB1,IL15,IL18,IDO1,IRF1,ITGB2,JAK3,LAG3,LCK,LGALS1,PTAFR,PTPRC,CCL2,CCL5,CCL19,CCL21,SLAMF1,SPN,TNF,VAV1,VCAM1,ZAP70,LAPTM5,SOCS1,VNN1,EBI3,L…
1_Member	GO Biological Processes	GO:0030155	regulation of cell adhesion	-75.2634	-71.9959	133/760	101,199,240,301,399,567,864,916,920,921,923,939,942,970,972,1236,1435,1493,2213,2267,2633,2833,3071,3105,3109,3111,3112,3113,3115,3117,3118,3119,3120,3122,3123,3127,3135,3170,3371,3458,3485,3553,3557,3559,3569,3575,3594,3600,3606,3620,3659,3689,3718,3902,3932,3956,4241,4321,5294,5328,5724,5788,5880,6288,6347,6352,6363,6366,6423,6504,6688,6693,7045,7052,7124,7409,7412,7535,7805,7852,8651,8728,8784…	ADAM8,AIF1,ALOX5,ANXA1,RHOH,B2M,RUNX3,CD3E,CD4,CD5,CD6,CD27,CD86,CD70,CD74,CCR7,CSF1,CTLA4,FCGR2B,FGL1,GBP1,CXCR3,NCKAP1L,HLA-A,HLA-DMB,HLA-DOA,HLA-DOB,HLA-DPA1,HLA-DPB1,HLA-DQA1,HLA-DQA2,HLA-DQB1,HLA-DQB2,HLA-DRA,HLA-DRB1,HLA-DRB5,HLA-G,FOXA2,TNC,IFNG,IGFBP2,IL1B,IL1RN,IL2RA,IL6,IL7R,IL12RB1,IL15,IL18,IDO1,IRF1,ITGB2,JAK3,LAG3,LCK,LGALS1,MELTF,MMP12,PIK3CG,PLAU,PTAFR,PTPRC,RAC2,SAA1,CCL2,CCL5,CC…
1_Member	GO Biological Processes	GO:0022407	regulation of cell-cell adhesion	-73.8584	-70.6256	107/456	101,199,240,301,399,567,864,916,920,921,923,939,942,970,972,1236,1493,2213,2267,3071,3105,3109,3111,3112,3113,3115,3117,3118,3119,3120,3122,3123,3127,3135,3170,3458,3485,3553,3557,3559,3569,3575,3594,3600,3606,3620,3659,3689,3718,3902,3932,3956,5724,5788,6347,6352,6363,6366,6504,6688,6693,7124,7409,7412,7535,7805,8651,8728,8876,10148,10288,10457,10563,10630,10673,10859,10875,11006,11151,11314,113…	ADAM8,AIF1,ALOX5,ANXA1,RHOH,B2M,RUNX3,CD3E,CD4,CD5,CD6,CD27,CD86,CD70,CD74,CCR7,CTLA4,FCGR2B,FGL1,NCKAP1L,HLA-A,HLA-DMB,HLA-DOA,HLA-DOB,HLA-DPA1,HLA-DPB1,HLA-DQA1,HLA-DQA2,HLA-DQB1,HLA-DQB2,HLA-DRA,HLA-DRB1,HLA-DRB5,HLA-G,FOXA2,IFNG,IGFBP2,IL1B,IL1RN,IL2RA,IL6,IL7R,IL12RB1,IL15,IL18,IDO1,IRF1,ITGB2,JAK3,LAG3,LCK,LGALS1,PTAFR,PTPRC,CCL2,CCL5,CCL19,CCL21,SLAMF1,SPI1,SPN,TNF,VAV1,VCAM1,ZAP70,LAPTM5,…
1_Member	GO Biological Processes	GO:0050867	positive regulation of cell activation	-70.1747	-67.0585	102/436	101,199,301,399,567,695,864,914,916,920,921,923,939,942,952,958,970,972,1236,1880,2214,2268,3071,3105,3109,3111,3112,3113,3115,3117,3118,3119,3120,3122,3123,3127,3134,3135,3458,3485,3553,3559,3569,3575,3594,3600,3601,3606,3684,3689,3718,3932,3956,5321,5341,5724,5788,6347,6348,6352,6363,6366,6504,7099,7124,7305,7409,7412,7535,8651,8660,8876,10148,10288,10673,10859,11006,11151,26191,26228,29126,298…	ADAM8,AIF1,ANXA1,RHOH,B2M,BTK,RUNX3,CD2,CD3E,CD4,CD5,CD6,CD27,CD86,CD38,CD40,CD70,CD74,CCR7,GPR183,FCGR3A,FGR,NCKAP1L,HLA-A,HLA-DMB,HLA-DOA,HLA-DOB,HLA-DPA1,HLA-DPB1,HLA-DQA1,HLA-DQA2,HLA-DQB1,HLA-DQB2,HLA-DRA,HLA-DRB1,HLA-DRB5,HLA-F,HLA-G,IFNG,IGFBP2,IL1B,IL2RA,IL6,IL7R,IL12RB1,IL15,IL15RA,IL18,ITGAM,ITGB2,JAK3,LCK,LGALS1,PLA2G4A,PLEK,PTAFR,PTPRC,CCL2,CCL3,CCL5,CCL19,CCL21,SLAMF1,TLR4,TNF,TYROBP…
1_Member	GO Biological Processes	GO:0002696	positive regulation of leukocyte activation	-69.458	-66.3666	100/421	101,199,301,399,567,695,864,914,916,920,921,923,939,942,952,958,970,972,1236,1880,2214,2268,3071,3105,3109,3111,3112,3113,3115,3117,3118,3119,3120,3122,3123,3127,3134,3135,3458,3485,3553,3559,3569,3575,3594,3600,3601,3606,3684,3689,3718,3932,3956,5321,5724,5788,6347,6348,6352,6363,6366,6504,7099,7124,7305,7409,7412,7535,8651,8660,8876,10148,10288,10673,10859,11006,11151,26191,26228,29126,29851,30…	ADAM8,AIF1,ANXA1,RHOH,B2M,BTK,RUNX3,CD2,CD3E,CD4,CD5,CD6,CD27,CD86,CD38,CD40,CD70,CD74,CCR7,GPR183,FCGR3A,FGR,NCKAP1L,HLA-A,HLA-DMB,HLA-DOA,HLA-DOB,HLA-DPA1,HLA-DPB1,HLA-DQA1,HLA-DQA2,HLA-DQB1,HLA-DQB2,HLA-DRA,HLA-DRB1,HLA-DRB5,HLA-F,HLA-G,IFNG,IGFBP2,IL1B,IL2RA,IL6,IL7R,IL12RB1,IL15,IL15RA,IL18,ITGAM,ITGB2,JAK3,LCK,LGALS1,PLA2G4A,PTAFR,PTPRC,CCL2,CCL3,CCL5,CCL19,CCL21,SLAMF1,TLR4,TNF,TYROBP,VAV1…
1_Member	GO Biological Processes	GO:1903039	positive regulation of leukocyte cell-cell adhesion	-67.4338	-64.3658	80/245	101,199,240,301,399,567,864,916,920,921,923,939,942,970,972,1236,3071,3105,3109,3111,3112,3113,3115,3117,3118,3119,3120,3122,3123,3127,3135,3458,3485,3553,3559,3569,3575,3594,3600,3606,3689,3718,3932,3956,5724,5788,6347,6352,6363,6366,6504,7124,7409,7412,7535,8651,8876,10148,10288,10673,10859,11006,11151,26191,29126,29851,30835,50943,54440,55423,64926,80380,81704,84433,84868,126259,140885,160365,…	ADAM8,AIF1,ALOX5,ANXA1,RHOH,B2M,RUNX3,CD3E,CD4,CD5,CD6,CD27,CD86,CD70,CD74,CCR7,NCKAP1L,HLA-A,HLA-DMB,HLA-DOA,HLA-DOB,HLA-DPA1,HLA-DPB1,HLA-DQA1,HLA-DQA2,HLA-DQB1,HLA-DQB2,HLA-DRA,HLA-DRB1,HLA-DRB5,HLA-G,IFNG,IGFBP2,IL1B,IL2RA,IL6,IL7R,IL12RB1,IL15,IL18,ITGB2,JAK3,LCK,LGALS1,PTAFR,PTPRC,CCL2,CCL5,CCL19,CCL21,SLAMF1,TNF,VAV1,VCAM1,ZAP70,SOCS1,VNN1,EBI3,LILRB2,TNFSF13B,LILRB1,LILRB4,CORO1A,PTPN22,C…
1_Member	GO Biological Processes	GO:0022409	positive regulation of cell-cell adhesion	-65.8001	-62.7544	84/291	101,199,240,301,399,567,864,916,920,921,923,939,942,970,972,1236,3071,3105,3109,3111,3112,3113,3115,3117,3118,3119,3120,3122,3123,3127,3135,3170,3458,3485,3553,3559,3569,3575,3594,3600,3606,3689,3718,3932,3956,5724,5788,6347,6352,6363,6366,6504,7124,7409,7412,7535,8651,8728,8876,10148,10288,10563,10630,10673,10859,11006,11151,26191,29126,29851,30835,50943,54440,55423,64926,80380,81704,84433,84868…	ADAM8,AIF1,ALOX5,ANXA1,RHOH,B2M,RUNX3,CD3E,CD4,CD5,CD6,CD27,CD86,CD70,CD74,CCR7,NCKAP1L,HLA-A,HLA-DMB,HLA-DOA,HLA-DOB,HLA-DPA1,HLA-DPB1,HLA-DQA1,HLA-DQA2,HLA-DQB1,HLA-DQB2,HLA-DRA,HLA-DRB1,HLA-DRB5,HLA-G,FOXA2,IFNG,IGFBP2,IL1B,IL2RA,IL6,IL7R,IL12RB1,IL15,IL18,ITGB2,JAK3,LCK,LGALS1,PTAFR,PTPRC,CCL2,CCL5,CCL19,CCL21,SLAMF1,TNF,VAV1,VCAM1,ZAP70,SOCS1,ADAM19,VNN1,EBI3,LILRB2,CXCL13,PDPN,TNFSF13B,LILR…
1_Member	GO Biological Processes	GO:0050870	positive regulation of T cell activation	-65.6485	-62.624	76/223	101,199,301,399,567,864,916,920,921,923,939,942,970,972,1236,3071,3105,3109,3111,3112,3113,3115,3117,3118,3119,3120,3122,3123,3127,3135,3458,3485,3553,3559,3569,3575,3594,3600,3606,3718,3932,3956,5788,6347,6352,6363,6366,6504,7409,7412,7535,8651,8876,10148,10288,10673,10859,11006,11151,26191,29126,29851,30835,50943,54440,55423,64926,80380,81704,84433,84868,126259,140885,160365,259307,729230	ADAM8,AIF1,ANXA1,RHOH,B2M,RUNX3,CD3E,CD4,CD5,CD6,CD27,CD86,CD70,CD74,CCR7,NCKAP1L,HLA-A,HLA-DMB,HLA-DOA,HLA-DOB,HLA-DPA1,HLA-DPB1,HLA-DQA1,HLA-DQA2,HLA-DQB1,HLA-DQB2,HLA-DRA,HLA-DRB1,HLA-DRB5,HLA-G,IFNG,IGFBP2,IL1B,IL2RA,IL6,IL7R,IL12RB1,IL15,IL18,JAK3,LCK,LGALS1,PTPRC,CCL2,CCL5,CCL19,CCL21,SLAMF1,VAV1,VCAM1,ZAP70,SOCS1,VNN1,EBI3,LILRB2,TNFSF13B,LILRB1,LILRB4,CORO1A,PTPN22,CD274,ICOS,CD209,FOXP3,…
1_Member	GO Biological Processes	GO:0070663	regulation of leukocyte proliferation	-64.687	-61.7133	79/254	199,301,684,695,916,923,942,952,958,970,972,1435,1436,1439,1493,1880,2213,2214,3071,3105,3109,3113,3115,3123,3135,3485,3553,3559,3569,3594,3600,3606,3620,3659,3718,4332,5788,5880,6352,6355,6363,6504,6693,7099,7128,7305,7412,7535,7940,8660,10148,10288,10457,10673,10859,11006,11151,11314,11326,22806,26191,26279,26585,29126,30835,50943,51237,53833,54440,56253,64926,80380,84433,84868,115352,126259,16…	AIF1,ANXA1,BST2,BTK,CD3E,CD6,CD86,CD38,CD40,CD70,CD74,CSF1,CSF1R,CSF2RB,CTLA4,GPR183,FCGR2B,FCGR3A,NCKAP1L,HLA-A,HLA-DMB,HLA-DPA1,HLA-DPB1,HLA-DRB1,HLA-G,IGFBP2,IL1B,IL2RA,IL6,IL12RB1,IL15,IL18,IDO1,IRF1,JAK3,MNDA,PTPRC,RAC2,CCL5,CCL8,CCL19,SLAMF1,SPN,TLR4,TNFAIP3,TYROBP,VCAM1,ZAP70,LST1,IRS2,EBI3,LILRB2,GPNMB,TNFSF13B,LILRB1,LILRB4,CORO1A,CD300A,VSIG4,IKZF3,PTPN22,PLA2G2D,GREM1,CD274,CD209,FOXP3…
1_Member	GO Biological Processes	GO:0051251	positive regulation of lymphocyte activation	-63.2365	-60.3048	90/371	101,199,301,399,567,695,864,916,920,921,923,939,942,952,958,970,972,1236,1880,2214,3071,3105,3109,3111,3112,3113,3115,3117,3118,3119,3120,3122,3123,3127,3134,3135,3458,3485,3553,3559,3569,3575,3594,3600,3601,3606,3718,3932,3956,5788,6347,6352,6363,6366,6504,7099,7305,7409,7412,7535,8651,8660,8876,10148,10288,10673,10859,11006,11151,26191,29126,29851,30009,30835,50943,54440,55423,64581,64926,80380…	ADAM8,AIF1,ANXA1,RHOH,B2M,BTK,RUNX3,CD3E,CD4,CD5,CD6,CD27,CD86,CD38,CD40,CD70,CD74,CCR7,GPR183,FCGR3A,NCKAP1L,HLA-A,HLA-DMB,HLA-DOA,HLA-DOB,HLA-DPA1,HLA-DPB1,HLA-DQA1,HLA-DQA2,HLA-DQB1,HLA-DQB2,HLA-DRA,HLA-DRB1,HLA-DRB5,HLA-F,HLA-G,IFNG,IGFBP2,IL1B,IL2RA,IL6,IL7R,IL12RB1,IL15,IL15RA,IL18,JAK3,LCK,LGALS1,PTPRC,CCL2,CCL5,CCL19,CCL21,SLAMF1,TLR4,TYROBP,VAV1,VCAM1,ZAP70,SOCS1,IRS2,VNN1,EBI3,LILRB2,TN…
1_Member	GO Biological Processes	GO:0032944	regulation of mononuclear cell proliferation	-59.9868	-57.0873	73/233	199,301,695,916,923,942,952,958,970,972,1435,1493,1880,2213,2214,3071,3105,3109,3113,3115,3123,3135,3485,3553,3559,3569,3594,3600,3606,3620,3659,3718,4332,5788,5880,6352,6363,6504,6693,7099,7305,7412,7535,7940,8660,10148,10288,10457,10673,10859,11006,11151,11314,11326,22806,26191,26279,29126,30835,50943,51237,53833,54440,56253,64926,80380,84433,84868,115352,126259,160365,259307,729230	AIF1,ANXA1,BTK,CD3E,CD6,CD86,CD38,CD40,CD70,CD74,CSF1,CTLA4,GPR183,FCGR2B,FCGR3A,NCKAP1L,HLA-A,HLA-DMB,HLA-DPA1,HLA-DPB1,HLA-DRB1,HLA-G,IGFBP2,IL1B,IL2RA,IL6,IL12RB1,IL15,IL18,IDO1,IRF1,JAK3,MNDA,PTPRC,RAC2,CCL5,CCL19,SLAMF1,SPN,TLR4,TYROBP,VCAM1,ZAP70,LST1,IRS2,EBI3,LILRB2,GPNMB,TNFSF13B,LILRB1,LILRB4,CORO1A,CD300A,VSIG4,IKZF3,PTPN22,PLA2G2D,CD274,CD209,FOXP3,MZB1,IL20RB,SASH3,CRTAM,RASAL3,PDCD1…
1_Member	GO Biological Processes	GO:0050670	regulation of lymphocyte proliferation	-59.1289	-56.2593	72/230	199,301,695,916,923,942,952,958,970,972,1493,1880,2213,2214,3071,3105,3109,3113,3115,3123,3135,3485,3553,3559,3569,3594,3600,3606,3620,3659,3718,4332,5788,5880,6352,6363,6504,6693,7099,7305,7412,7535,7940,8660,10148,10288,10457,10673,10859,11006,11151,11314,11326,22806,26191,26279,29126,30835,50943,51237,53833,54440,56253,64926,80380,84433,84868,115352,126259,160365,259307,729230	AIF1,ANXA1,BTK,CD3E,CD6,CD86,CD38,CD40,CD70,CD74,CTLA4,GPR183,FCGR2B,FCGR3A,NCKAP1L,HLA-A,HLA-DMB,HLA-DPA1,HLA-DPB1,HLA-DRB1,HLA-G,IGFBP2,IL1B,IL2RA,IL6,IL12RB1,IL15,IL18,IDO1,IRF1,JAK3,MNDA,PTPRC,RAC2,CCL5,CCL19,SLAMF1,SPN,TLR4,TYROBP,VCAM1,ZAP70,LST1,IRS2,EBI3,LILRB2,GPNMB,TNFSF13B,LILRB1,LILRB4,CORO1A,CD300A,VSIG4,IKZF3,PTPN22,PLA2G2D,CD274,CD209,FOXP3,MZB1,IL20RB,SASH3,CRTAM,RASAL3,PDCD1LG2,C…
1_Member	GO Biological Processes	GO:0045785	positive regulation of cell adhesion	-59.0413	-56.186	93/446	101,199,240,301,399,567,864,916,920,921,923,939,942,970,972,1236,1435,3071,3105,3109,3111,3112,3113,3115,3117,3118,3119,3120,3122,3123,3127,3135,3170,3458,3485,3553,3559,3569,3575,3594,3600,3606,3689,3718,3932,3956,5724,5788,6288,6347,6352,6363,6366,6423,6504,7052,7124,7409,7412,7535,8651,8728,8784,8876,10148,10288,10551,10563,10630,10673,10859,11006,11151,26191,29126,29851,30835,50943,54361,5444…	ADAM8,AIF1,ALOX5,ANXA1,RHOH,B2M,RUNX3,CD3E,CD4,CD5,CD6,CD27,CD86,CD70,CD74,CCR7,CSF1,NCKAP1L,HLA-A,HLA-DMB,HLA-DOA,HLA-DOB,HLA-DPA1,HLA-DPB1,HLA-DQA1,HLA-DQA2,HLA-DQB1,HLA-DQB2,HLA-DRA,HLA-DRB1,HLA-DRB5,HLA-G,FOXA2,IFNG,IGFBP2,IL1B,IL2RA,IL6,IL7R,IL12RB1,IL15,IL18,ITGB2,JAK3,LCK,LGALS1,PTAFR,PTPRC,SAA1,CCL2,CCL5,CCL19,CCL21,SFRP2,SLAMF1,TGM2,TNF,VAV1,VCAM1,ZAP70,SOCS1,ADAM19,TNFRSF18,VNN1,EBI3,LI…
1_Member	GO Biological Processes	GO:0042129	regulation of T cell proliferation	-46.7143	-44.0011	56/174	199,301,916,923,942,970,1493,3071,3105,3109,3113,3115,3123,3135,3485,3553,3559,3569,3594,3600,3606,3620,3659,3718,5788,5880,6352,6363,6504,6693,7412,7535,10148,10288,10457,10673,10859,11006,11151,11326,26191,26279,29126,30835,50943,53833,54440,56253,64926,80380,84433,84868,126259,160365,259307,729230	AIF1,ANXA1,CD3E,CD6,CD86,CD70,CTLA4,NCKAP1L,HLA-A,HLA-DMB,HLA-DPA1,HLA-DPB1,HLA-DRB1,HLA-G,IGFBP2,IL1B,IL2RA,IL6,IL12RB1,IL15,IL18,IDO1,IRF1,JAK3,PTPRC,RAC2,CCL5,CCL19,SLAMF1,SPN,VCAM1,ZAP70,EBI3,LILRB2,GPNMB,TNFSF13B,LILRB1,LILRB4,CORO1A,VSIG4,PTPN22,PLA2G2D,CD274,CD209,FOXP3,IL20RB,SASH3,CRTAM,RASAL3,PDCD1LG2,CARD11,HAVCR2,TMIGD2,CLECL1,IL4I1,CCR2
1_Member	GO Biological Processes	GO:0070665	positive regulation of leukocyte proliferation	-45.3049	-42.621	53/158	199,301,684,916,923,942,952,958,970,972,1435,1436,1439,1880,2214,3071,3105,3109,3113,3115,3485,3553,3559,3569,3594,3600,3606,3718,5788,6352,6363,6504,7099,7412,7535,8660,10148,10288,10673,11151,26191,29126,30835,50943,54440,64926,80380,84433,84868,115352,126259,160365,729230	AIF1,ANXA1,BST2,CD3E,CD6,CD86,CD38,CD40,CD70,CD74,CSF1,CSF1R,CSF2RB,GPR183,FCGR3A,NCKAP1L,HLA-A,HLA-DMB,HLA-DPA1,HLA-DPB1,IGFBP2,IL1B,IL2RA,IL6,IL12RB1,IL15,IL18,JAK3,PTPRC,CCL5,CCL19,SLAMF1,TLR4,VCAM1,ZAP70,IRS2,EBI3,LILRB2,TNFSF13B,CORO1A,PTPN22,CD274,CD209,FOXP3,SASH3,RASAL3,PDCD1LG2,CARD11,HAVCR2,FCRL3,TMIGD2,CLECL1,CCR2
1_Member	GO Biological Processes	GO:0032946	positive regulation of mononuclear cell proliferation	-43.791	-41.1256	50/143	199,301,916,923,942,952,958,970,972,1435,1880,2214,3071,3105,3109,3113,3115,3485,3553,3559,3569,3594,3600,3606,3718,5788,6352,6363,6504,7099,7412,7535,8660,10148,10288,10673,11151,26191,29126,30835,50943,54440,64926,80380,84433,84868,115352,126259,160365,729230	AIF1,ANXA1,CD3E,CD6,CD86,CD38,CD40,CD70,CD74,CSF1,GPR183,FCGR3A,NCKAP1L,HLA-A,HLA-DMB,HLA-DPA1,HLA-DPB1,IGFBP2,IL1B,IL2RA,IL6,IL12RB1,IL15,IL18,JAK3,PTPRC,CCL5,CCL19,SLAMF1,TLR4,VCAM1,ZAP70,IRS2,EBI3,LILRB2,TNFSF13B,CORO1A,PTPN22,CD274,CD209,FOXP3,SASH3,RASAL3,PDCD1LG2,CARD11,HAVCR2,FCRL3,TMIGD2,CLECL1,CCR2
1_Member	GO Biological Processes	GO:1902105	regulation of leukocyte differentiation	-42.7707	-40.1542	64/283	101,301,399,695,714,864,914,920,939,942,972,1230,1435,1493,2124,2213,3059,3071,3106,3111,3122,3123,3135,3458,3559,3575,3594,3600,3601,3606,3659,3662,3718,3902,5788,6348,6363,7099,7124,7130,7305,7535,8651,8876,9935,10288,10859,10875,11005,11006,22806,30009,50943,54209,54440,54997,56253,56833,84433,115352,150372,257101,259307,729230	ADAM8,ANXA1,RHOH,BTK,C1QC,RUNX3,CD2,CD4,CD27,CD86,CD74,CCR1,CSF1,CTLA4,EVI2B,FCGR2B,HCLS1,NCKAP1L,HLA-B,HLA-DOA,HLA-DRA,HLA-DRB1,HLA-G,IFNG,IL2RA,IL7R,IL12RB1,IL15,IL15RA,IL18,IRF1,IRF4,JAK3,LAG3,PTPRC,CCL3,CCL19,TLR4,TNF,TNFAIP6,TYROBP,ZAP70,SOCS1,VNN1,MAFB,LILRB2,LILRB1,FGL2,SPINK5,LILRB4,IKZF3,TBX21,FOXP3,TREM2,SASH3,TESC,CRTAM,SLAMF8,CARD11,FCRL3,NFAM1,ZNF683,IL4I1,CCR2
1_Member	GO Biological Processes	GO:0050671	positive regulation of lymphocyte proliferation	-42.7685	-40.1542	49/141	199,301,916,923,942,952,958,970,972,1880,2214,3071,3105,3109,3113,3115,3485,3553,3559,3569,3594,3600,3606,3718,5788,6352,6363,6504,7099,7412,7535,8660,10148,10288,10673,11151,26191,29126,30835,50943,54440,64926,80380,84433,84868,115352,126259,160365,729230	AIF1,ANXA1,CD3E,CD6,CD86,CD38,CD40,CD70,CD74,GPR183,FCGR3A,NCKAP1L,HLA-A,HLA-DMB,HLA-DPA1,HLA-DPB1,IGFBP2,IL1B,IL2RA,IL6,IL12RB1,IL15,IL18,JAK3,PTPRC,CCL5,CCL19,SLAMF1,TLR4,VCAM1,ZAP70,IRS2,EBI3,LILRB2,TNFSF13B,CORO1A,PTPN22,CD274,CD209,FOXP3,SASH3,RASAL3,PDCD1LG2,CARD11,HAVCR2,FCRL3,TMIGD2,CLECL1,CCR2
1_Member	GO Biological Processes	GO:1903706	regulation of hemopoiesis	-40.1965	-37.6132	69/371	101,301,399,567,695,714,864,914,920,939,942,972,1230,1435,1493,2124,2213,3059,3071,3106,3111,3122,3123,3135,3458,3559,3575,3594,3600,3601,3606,3659,3662,3718,3902,5788,6348,6363,6688,6772,7099,7124,7130,7305,7535,8651,8876,9636,9935,10288,10859,10875,11005,11006,22806,29909,30009,50943,54209,54440,54997,56253,56833,84433,115352,150372,257101,259307,729230	ADAM8,ANXA1,RHOH,B2M,BTK,C1QC,RUNX3,CD2,CD4,CD27,CD86,CD74,CCR1,CSF1,CTLA4,EVI2B,FCGR2B,HCLS1,NCKAP1L,HLA-B,HLA-DOA,HLA-DRA,HLA-DRB1,HLA-G,IFNG,IL2RA,IL7R,IL12RB1,IL15,IL15RA,IL18,IRF1,IRF4,JAK3,LAG3,PTPRC,CCL3,CCL19,SPI1,STAT1,TLR4,TNF,TNFAIP6,TYROBP,ZAP70,SOCS1,VNN1,ISG15,MAFB,LILRB2,LILRB1,FGL2,SPINK5,LILRB4,IKZF3,GPR171,TBX21,FOXP3,TREM2,SASH3,TESC,CRTAM,SLAMF8,CARD11,FCRL3,NFAM1,ZNF683,IL4I1…
1_Member	GO Biological Processes	GO:0042102	positive regulation of T cell proliferation	-38.7028	-36.169	41/103	199,301,916,923,942,970,3071,3105,3109,3113,3115,3485,3553,3559,3569,3594,3600,3606,3718,5788,6352,6363,6504,7412,7535,10148,10288,10673,11151,26191,29126,30835,50943,54440,64926,80380,84433,84868,126259,160365,729230	AIF1,ANXA1,CD3E,CD6,CD86,CD70,NCKAP1L,HLA-A,HLA-DMB,HLA-DPA1,HLA-DPB1,IGFBP2,IL1B,IL2RA,IL6,IL12RB1,IL15,IL18,JAK3,PTPRC,CCL5,CCL19,SLAMF1,VCAM1,ZAP70,EBI3,LILRB2,TNFSF13B,CORO1A,PTPN22,CD274,CD209,FOXP3,SASH3,RASAL3,PDCD1LG2,CARD11,HAVCR2,TMIGD2,CLECL1,CCR2
1_Member	GO Biological Processes	GO:0045619	regulation of lymphocyte differentiation	-34.4179	-31.9743	47/181	101,301,399,695,864,914,939,942,972,1493,3071,3111,3122,3123,3135,3458,3559,3575,3594,3600,3601,3606,3659,3662,3718,3902,5788,6363,7535,8651,8876,10288,10875,11005,11006,22806,30009,50943,54440,56253,56833,84433,115352,150372,257101,259307,729230	ADAM8,ANXA1,RHOH,BTK,RUNX3,CD2,CD27,CD86,CD74,CTLA4,NCKAP1L,HLA-DOA,HLA-DRA,HLA-DRB1,HLA-G,IFNG,IL2RA,IL7R,IL12RB1,IL15,IL15RA,IL18,IRF1,IRF4,JAK3,LAG3,PTPRC,CCL19,ZAP70,SOCS1,VNN1,LILRB2,FGL2,SPINK5,LILRB4,IKZF3,TBX21,FOXP3,SASH3,CRTAM,SLAMF8,CARD11,FCRL3,NFAM1,ZNF683,IL4I1,CCR2
1_Member	GO Biological Processes	GO:0045580	regulation of T cell differentiation	-30.9282	-28.6068	41/151	101,301,399,864,914,939,942,972,1493,3071,3111,3122,3123,3135,3458,3559,3575,3594,3600,3606,3659,3662,3718,3902,5788,6363,7535,8651,8876,10288,10875,11005,11006,30009,50943,54440,56253,84433,257101,259307,729230	ADAM8,ANXA1,RHOH,RUNX3,CD2,CD27,CD86,CD74,CTLA4,NCKAP1L,HLA-DOA,HLA-DRA,HLA-DRB1,HLA-G,IFNG,IL2RA,IL7R,IL12RB1,IL15,IL18,IRF1,IRF4,JAK3,LAG3,PTPRC,CCL19,ZAP70,SOCS1,VNN1,LILRB2,FGL2,SPINK5,LILRB4,TBX21,FOXP3,SASH3,CRTAM,CARD11,ZNF683,IL4I1,CCR2
1_Member	GO Biological Processes	GO:1902107	positive regulation of leukocyte differentiation	-26.6804	-24.4736	38/157	101,301,399,695,864,920,939,942,972,1230,1435,2124,3059,3071,3122,3123,3135,3458,3559,3575,3594,3600,3601,3606,5788,6363,7124,7305,7535,8651,8876,10288,11006,50943,54209,54440,54997,259307	ADAM8,ANXA1,RHOH,BTK,RUNX3,CD4,CD27,CD86,CD74,CCR1,CSF1,EVI2B,HCLS1,NCKAP1L,HLA-DRA,HLA-DRB1,HLA-G,IFNG,IL2RA,IL7R,IL12RB1,IL15,IL15RA,IL18,PTPRC,CCL19,TNF,TYROBP,ZAP70,SOCS1,VNN1,LILRB2,LILRB4,FOXP3,TREM2,SASH3,TESC,IL4I1
1_Member	GO Biological Processes	GO:1903708	positive regulation of hemopoiesis	-26.6804	-24.4736	38/157	101,301,399,695,864,920,939,942,972,1230,1435,2124,3059,3071,3122,3123,3135,3458,3559,3575,3594,3600,3601,3606,5788,6363,7124,7305,7535,8651,8876,10288,11006,50943,54209,54440,54997,259307	ADAM8,ANXA1,RHOH,BTK,RUNX3,CD4,CD27,CD86,CD74,CCR1,CSF1,EVI2B,HCLS1,NCKAP1L,HLA-DRA,HLA-DRB1,HLA-G,IFNG,IL2RA,IL7R,IL12RB1,IL15,IL15RA,IL18,PTPRC,CCL19,TNF,TYROBP,ZAP70,SOCS1,VNN1,LILRB2,LILRB4,FOXP3,TREM2,SASH3,TESC,IL4I1
1_Member	GO Biological Processes	GO:0046634	regulation of alpha-beta T cell activation	-24.7414	-22.5708	31/105	301,864,916,942,3071,3105,3122,3123,3458,3594,3606,3659,3662,3718,5788,6363,7535,8651,10148,10859,11006,11314,26191,29126,30009,50943,54440,56253,64926,257101,729230	ANXA1,RUNX3,CD3E,CD86,NCKAP1L,HLA-A,HLA-DRA,HLA-DRB1,IFNG,IL12RB1,IL18,IRF1,IRF4,JAK3,PTPRC,CCL19,ZAP70,SOCS1,EBI3,LILRB1,LILRB4,CD300A,PTPN22,CD274,TBX21,FOXP3,SASH3,CRTAM,RASAL3,ZNF683,CCR2
1_Member	GO Biological Processes	GO:0045621	positive regulation of lymphocyte differentiation	-22.0082	-19.9216	29/107	101,301,399,695,864,939,942,972,3071,3122,3123,3135,3458,3559,3575,3594,3600,3601,3606,5788,6363,7535,8651,8876,10288,11006,50943,54440,259307	ADAM8,ANXA1,RHOH,BTK,RUNX3,CD27,CD86,CD74,NCKAP1L,HLA-DRA,HLA-DRB1,HLA-G,IFNG,IL2RA,IL7R,IL12RB1,IL15,IL15RA,IL18,PTPRC,CCL19,ZAP70,SOCS1,VNN1,LILRB2,LILRB4,FOXP3,SASH3,IL4I1
1_Member	GO Biological Processes	GO:0045582	positive regulation of T cell differentiation	-20.0423	-18.0219	26/94	101,301,399,864,939,942,972,3071,3122,3123,3135,3458,3559,3575,3594,3606,5788,6363,7535,8651,8876,10288,11006,50943,54440,259307	ADAM8,ANXA1,RHOH,RUNX3,CD27,CD86,CD74,NCKAP1L,HLA-DRA,HLA-DRB1,HLA-G,IFNG,IL2RA,IL7R,IL12RB1,IL18,PTPRC,CCL19,ZAP70,SOCS1,VNN1,LILRB2,LILRB4,FOXP3,SASH3,IL4I1
1_Member	GO Biological Processes	GO:0046635	positive regulation of alpha-beta T cell activation	-18.709	-16.7315	22/68	301,864,916,942,3071,3105,3122,3123,3458,3594,3606,5788,6363,7535,8651,10148,11006,26191,50943,54440,64926,729230	ANXA1,RUNX3,CD3E,CD86,NCKAP1L,HLA-A,HLA-DRA,HLA-DRB1,IFNG,IL12RB1,IL18,PTPRC,CCL19,ZAP70,SOCS1,EBI3,LILRB4,PTPN22,FOXP3,SASH3,RASAL3,CCR2
1_Member	GO Biological Processes	GO:0046637	regulation of alpha-beta T cell differentiation	-15.039	-13.1622	19/67	301,864,942,3071,3122,3123,3458,3594,3606,3662,3718,6363,7535,8651,11006,30009,50943,54440,257101	ANXA1,RUNX3,CD86,NCKAP1L,HLA-DRA,HLA-DRB1,IFNG,IL12RB1,IL18,IRF4,JAK3,CCL19,ZAP70,SOCS1,LILRB4,TBX21,FOXP3,SASH3,ZNF683
1_Member	GO Biological Processes	GO:0043370	regulation of CD4-positive, alpha-beta T cell differentiation	-13.6902	-11.85	16/50	301,864,942,3071,3122,3123,3458,3594,3606,3662,3718,6363,8651,30009,50943,54440	ANXA1,RUNX3,CD86,NCKAP1L,HLA-DRA,HLA-DRB1,IFNG,IL12RB1,IL18,IRF4,JAK3,CCL19,SOCS1,TBX21,FOXP3,SASH3
1_Member	GO Biological Processes	GO:2000514	regulation of CD4-positive, alpha-beta T cell activation	-12.7603	-10.9465	17/66	301,864,942,3071,3122,3123,3458,3594,3606,3662,3718,6363,8651,29126,30009,50943,54440	ANXA1,RUNX3,CD86,NCKAP1L,HLA-DRA,HLA-DRB1,IFNG,IL12RB1,IL18,IRF4,JAK3,CCL19,SOCS1,CD274,TBX21,FOXP3,SASH3
1_Member	GO Biological Processes	GO:0046638	positive regulation of alpha-beta T cell differentiation	-12.4058	-10.6044	15/50	301,864,942,3071,3122,3123,3458,3594,3606,6363,7535,8651,11006,50943,54440	ANXA1,RUNX3,CD86,NCKAP1L,HLA-DRA,HLA-DRB1,IFNG,IL12RB1,IL18,CCL19,ZAP70,SOCS1,LILRB4,FOXP3,SASH3
1_Member	GO Biological Processes	GO:0043372	positive regulation of CD4-positive, alpha-beta T cell differentiation	-11.3633	-9.60092	12/32	301,942,3071,3122,3123,3458,3594,3606,6363,8651,50943,54440	ANXA1,CD86,NCKAP1L,HLA-DRA,HLA-DRB1,IFNG,IL12RB1,IL18,CCL19,SOCS1,FOXP3,SASH3
1_Member	GO Biological Processes	GO:2000516	positive regulation of CD4-positive, alpha-beta T cell activation	-10.3411	-8.61249	12/38	301,942,3071,3122,3123,3458,3594,3606,6363,8651,50943,54440	ANXA1,CD86,NCKAP1L,HLA-DRA,HLA-DRB1,IFNG,IL12RB1,IL18,CCL19,SOCS1,FOXP3,SASH3
1_Member	GO Biological Processes	GO:0045622	regulation of T-helper cell differentiation	-9.07066	-7.39883	11/38	301,942,3122,3123,3594,3606,3662,3718,6363,30009,50943	ANXA1,CD86,HLA-DRA,HLA-DRB1,IL12RB1,IL18,IRF4,JAK3,CCL19,TBX21,FOXP3
2_Summary	GO Biological Processes	GO:0045321	leukocyte activation	-95.9621	-92.0925	131/515	199,301,399,567,684,695,712,914,915,916,917,920,923,924,925,926,930,931,942,958,962,970,972,973,974,1236,1435,1794,1880,2207,2213,2214,2841,3105,3394,3430,3458,3560,3569,3575,3600,3606,3659,3662,3683,3684,3689,3702,3718,3815,3821,3902,3932,3936,3937,3956,4064,4277,4495,4818,5027,5293,5294,5450,5551,5699,5730,5734,5788,6338,6348,6352,6363,6366,6404,6504,6688,6693,7099,7124,7305,7409,7412,7454,7462…	AIF1,ANXA1,RHOH,B2M,BST2,BTK,C1QA,CD2,CD3D,CD3E,CD3G,CD4,CD6,CD7,CD8A,CD8B,CD19,MS4A1,CD86,CD40,CD48,CD70,CD74,CD79A,CD79B,CCR7,CSF1,DOCK2,GPR183,FCER1G,FCGR2B,FCGR3A,GPR18,HLA-A,IRF8,IFI35,IFNG,IL2RB,IL6,IL7R,IL15,IL18,IRF1,IRF4,ITGAL,ITGAM,ITGB2,ITK,JAK3,KIT,KLRC1,LAG3,LCK,LCP1,LCP2,LGALS1,CD180,MICB,MT1G,NKG7,P2RX7,PIK3CD,PIK3CG,POU2AF1,PRF1,PSMB10,PTGDS,PTGER4,PTPRC,SCNN1B,CCL3,CCL5,CCL19,CCL…
2_Member	GO Biological Processes	GO:0045321	leukocyte activation	-95.9621	-92.0925	131/515	199,301,399,567,684,695,712,914,915,916,917,920,923,924,925,926,930,931,942,958,962,970,972,973,974,1236,1435,1794,1880,2207,2213,2214,2841,3105,3394,3430,3458,3560,3569,3575,3600,3606,3659,3662,3683,3684,3689,3702,3718,3815,3821,3902,3932,3936,3937,3956,4064,4277,4495,4818,5027,5293,5294,5450,5551,5699,5730,5734,5788,6338,6348,6352,6363,6366,6404,6504,6688,6693,7099,7124,7305,7409,7412,7454,7462…	AIF1,ANXA1,RHOH,B2M,BST2,BTK,C1QA,CD2,CD3D,CD3E,CD3G,CD4,CD6,CD7,CD8A,CD8B,CD19,MS4A1,CD86,CD40,CD48,CD70,CD74,CD79A,CD79B,CCR7,CSF1,DOCK2,GPR183,FCER1G,FCGR2B,FCGR3A,GPR18,HLA-A,IRF8,IFI35,IFNG,IL2RB,IL6,IL7R,IL15,IL18,IRF1,IRF4,ITGAL,ITGAM,ITGB2,ITK,JAK3,KIT,KLRC1,LAG3,LCK,LCP1,LCP2,LGALS1,CD180,MICB,MT1G,NKG7,P2RX7,PIK3CD,PIK3CG,POU2AF1,PRF1,PSMB10,PTGDS,PTGER4,PTPRC,SCNN1B,CCL3,CCL5,CCL19,CCL…
2_Member	GO Biological Processes	GO:0001775	cell activation	-90.1198	-86.3752	137/636	199,301,399,567,684,695,712,914,915,916,917,920,923,924,925,926,930,931,942,958,962,970,972,973,974,1236,1435,1794,1880,2207,2213,2214,2841,3105,3394,3430,3458,3553,3560,3569,3575,3600,3606,3627,3659,3662,3683,3684,3689,3702,3718,3815,3821,3902,3932,3936,3937,3956,4064,4277,4495,4818,5027,5293,5294,5341,5450,5551,5699,5730,5734,5788,6288,6338,6348,6352,6363,6366,6404,6504,6688,6693,7099,7124,7305…	AIF1,ANXA1,RHOH,B2M,BST2,BTK,C1QA,CD2,CD3D,CD3E,CD3G,CD4,CD6,CD7,CD8A,CD8B,CD19,MS4A1,CD86,CD40,CD48,CD70,CD74,CD79A,CD79B,CCR7,CSF1,DOCK2,GPR183,FCER1G,FCGR2B,FCGR3A,GPR18,HLA-A,IRF8,IFI35,IFNG,IL1B,IL2RB,IL6,IL7R,IL15,IL18,CXCL10,IRF1,IRF4,ITGAL,ITGAM,ITGB2,ITK,JAK3,KIT,KLRC1,LAG3,LCK,LCP1,LCP2,LGALS1,CD180,MICB,MT1G,NKG7,P2RX7,PIK3CD,PIK3CG,PLEK,POU2AF1,PRF1,PSMB10,PTGDS,PTGER4,PTPRC,SAA1,SCNN…
2_Member	GO Biological Processes	GO:0046649	lymphocyte activation	-79.4869	-76.0433	107/407	301,399,567,684,695,914,915,916,917,920,923,924,925,926,930,931,942,958,962,970,972,973,974,1236,1794,1880,2207,2213,2214,2841,3105,3394,3560,3569,3575,3600,3606,3659,3662,3683,3702,3718,3815,3821,3932,3936,3956,4064,4277,4818,5027,5293,5294,5450,5551,5699,5734,5788,6363,6366,6504,6688,6693,7099,7409,7412,7454,7462,7535,8320,8809,8832,9935,10148,10320,10673,10859,10875,11119,11151,22806,26191,262…	ANXA1,RHOH,B2M,BST2,BTK,CD2,CD3D,CD3E,CD3G,CD4,CD6,CD7,CD8A,CD8B,CD19,MS4A1,CD86,CD40,CD48,CD70,CD74,CD79A,CD79B,CCR7,DOCK2,GPR183,FCER1G,FCGR2B,FCGR3A,GPR18,HLA-A,IRF8,IL2RB,IL6,IL7R,IL15,IL18,IRF1,IRF4,ITGAL,ITK,JAK3,KIT,KLRC1,LCK,LCP1,LGALS1,CD180,MICB,NKG7,P2RX7,PIK3CD,PIK3CG,POU2AF1,PRF1,PSMB10,PTGER4,PTPRC,CCL19,CCL21,SLAMF1,SPI1,SPN,TLR4,VAV1,VCAM1,WAS,LAT2,ZAP70,EOMES,IL18R1,CD84,MAFB,EBI…
2_Member	GO Biological Processes	GO:0042110	T cell activation	-55.5419	-52.7393	72/255	301,399,567,914,915,916,917,920,924,925,926,962,972,1236,1794,1880,2207,2841,3105,3569,3575,3600,3659,3662,3683,3702,3815,3821,3932,3936,4277,4818,5027,5293,5294,5699,5734,5788,6363,6366,6688,6693,7409,7454,7535,8320,8809,8832,9935,10148,10859,10875,11119,26191,26253,26279,30009,50856,50943,54361,54518,56253,57823,64581,81704,84174,84433,91543,114836,120425,197358,387357	ANXA1,RHOH,B2M,CD2,CD3D,CD3E,CD3G,CD4,CD7,CD8A,CD8B,CD48,CD74,CCR7,DOCK2,GPR183,FCER1G,GPR18,HLA-A,IL6,IL7R,IL15,IRF1,IRF4,ITGAL,ITK,KIT,KLRC1,LCK,LCP1,MICB,NKG7,P2RX7,PIK3CD,PIK3CG,PSMB10,PTGER4,PTPRC,CCL19,CCL21,SPI1,SPN,VAV1,WAS,ZAP70,EOMES,IL18R1,CD84,MAFB,EBI3,LILRB1,FGL2,BTN3A1,PTPN22,CLEC4E,PLA2G2D,TBX21,CLEC4A,FOXP3,WNT4,APBB1IP,CRTAM,SLAMF7,CLEC7A,DOCK8,SLA2,CARD11,RSAD2,SLAMF6,JAML,NLRC…
2_Member	GO Biological Processes	GO:0002521	leukocyte differentiation	-48.9813	-46.2257	76/355	301,399,567,695,915,916,917,920,925,930,931,972,973,974,1236,1435,1436,1794,1880,2207,2213,2841,3123,3394,3428,3458,3569,3575,3600,3659,3662,3702,3718,3815,3821,3932,3956,4318,4495,5293,5450,5734,5788,6363,6504,6688,6693,7124,7305,7409,7412,7535,8320,8809,9935,10320,10537,10673,10859,26191,26253,26279,29887,30009,50943,54209,54361,55509,56833,84433,91543,114836,116071,126014,150372,387357	ANXA1,RHOH,B2M,BTK,CD3D,CD3E,CD3G,CD4,CD8A,CD19,MS4A1,CD74,CD79A,CD79B,CCR7,CSF1,CSF1R,DOCK2,GPR183,FCER1G,FCGR2B,GPR18,HLA-DRB1,IRF8,IFI16,IFNG,IL6,IL7R,IL15,IRF1,IRF4,ITK,JAK3,KIT,KLRC1,LCK,LGALS1,MMP9,MT1G,PIK3CD,POU2AF1,PTGER4,PTPRC,CCL19,SLAMF1,SPI1,SPN,TNF,TYROBP,VAV1,VCAM1,ZAP70,EOMES,IL18R1,MAFB,IKZF1,UBD,TNFSF13B,LILRB1,PTPN22,CLEC4E,PLA2G2D,SNX10,TBX21,FOXP3,TREM2,WNT4,BATF3,SLAMF8,CARD…
2_Member	GO Biological Processes	GO:0002520	immune system development	-47.6579	-44.924	99/683	301,399,567,695,864,915,916,917,920,925,930,931,972,973,974,1233,1236,1435,1436,1794,1880,2124,2207,2213,2672,2841,3059,3071,3123,3135,3394,3428,3458,3569,3575,3600,3659,3662,3702,3718,3815,3821,3932,3956,4049,4050,4318,4495,5293,5341,5450,5734,5788,6363,6404,6423,6504,6648,6688,6693,7124,7128,7305,7409,7412,7535,8320,8399,8809,9935,10320,10537,10630,10673,10859,11006,25939,26191,26253,26279,2985…	ANXA1,RHOH,B2M,BTK,RUNX3,CD3D,CD3E,CD3G,CD4,CD8A,CD19,MS4A1,CD74,CD79A,CD79B,CCR4,CCR7,CSF1,CSF1R,DOCK2,GPR183,EVI2B,FCER1G,FCGR2B,GFI1,GPR18,HCLS1,NCKAP1L,HLA-DRB1,HLA-G,IRF8,IFI16,IFNG,IL6,IL7R,IL15,IRF1,IRF4,ITK,JAK3,KIT,KLRC1,LCK,LGALS1,LTA,LTB,MMP9,MT1G,PIK3CD,PLEK,POU2AF1,PTGER4,PTPRC,CCL19,SELPLG,SFRP2,SLAMF1,SOD2,SPI1,SPN,TNF,TNFAIP3,TYROBP,VAV1,VCAM1,ZAP70,EOMES,PLA2G10,IL18R1,MAFB,IKZF1…
2_Member	GO Biological Processes	GO:1903131	mononuclear cell differentiation	-46.3542	-43.6509	68/292	301,399,567,695,915,916,917,920,925,930,931,972,973,974,1236,1436,1794,1880,2207,2213,2841,3394,3428,3569,3575,3600,3659,3662,3702,3718,3815,3821,3932,3956,4495,5293,5450,5734,5788,6363,6504,6688,6693,7409,7412,7535,8320,8809,9935,10320,10537,10673,10859,26191,26253,26279,30009,50943,54209,54361,55509,56833,84433,91543,114836,116071,150372,387357	ANXA1,RHOH,B2M,BTK,CD3D,CD3E,CD3G,CD4,CD8A,CD19,MS4A1,CD74,CD79A,CD79B,CCR7,CSF1R,DOCK2,GPR183,FCER1G,FCGR2B,GPR18,IRF8,IFI16,IL6,IL7R,IL15,IRF1,IRF4,ITK,JAK3,KIT,KLRC1,LCK,LGALS1,MT1G,PIK3CD,POU2AF1,PTGER4,PTPRC,CCL19,SLAMF1,SPI1,SPN,VAV1,VCAM1,ZAP70,EOMES,IL18R1,MAFB,IKZF1,UBD,TNFSF13B,LILRB1,PTPN22,CLEC4E,PLA2G2D,TBX21,FOXP3,TREM2,WNT4,BATF3,SLAMF8,CARD11,RSAD2,SLAMF6,BATF2,NFAM1,THEMIS
2_Member	GO Biological Processes	GO:0048534	hematopoietic or lymphoid organ development	-43.7232	-41.0667	92/643	301,399,567,695,864,915,916,917,920,925,930,931,972,973,974,1236,1435,1436,1794,1880,2124,2207,2213,2672,2841,3059,3071,3123,3394,3428,3458,3569,3575,3600,3659,3662,3702,3718,3815,3821,3932,3956,4049,4050,4318,4495,5293,5341,5450,5734,5788,6363,6404,6423,6504,6648,6688,6693,7124,7305,7409,7412,7535,8320,8399,8809,9935,10320,10537,10630,10673,10859,26191,26253,26279,29887,30009,50943,54209,54361,5…	ANXA1,RHOH,B2M,BTK,RUNX3,CD3D,CD3E,CD3G,CD4,CD8A,CD19,MS4A1,CD74,CD79A,CD79B,CCR7,CSF1,CSF1R,DOCK2,GPR183,EVI2B,FCER1G,FCGR2B,GFI1,GPR18,HCLS1,NCKAP1L,HLA-DRB1,IRF8,IFI16,IFNG,IL6,IL7R,IL15,IRF1,IRF4,ITK,JAK3,KIT,KLRC1,LCK,LGALS1,LTA,LTB,MMP9,MT1G,PIK3CD,PLEK,POU2AF1,PTGER4,PTPRC,CCL19,SELPLG,SFRP2,SLAMF1,SOD2,SPI1,SPN,TNF,TYROBP,VAV1,VCAM1,ZAP70,EOMES,PLA2G10,IL18R1,MAFB,IKZF1,UBD,PDPN,TNFSF13B,…
2_Member	GO Biological Processes	GO:0030097	hemopoiesis	-43.026	-40.3868	88/594	301,399,567,695,864,915,916,917,920,925,930,931,972,973,974,1236,1435,1436,1794,1880,2124,2207,2213,2672,2841,3059,3071,3123,3394,3428,3458,3569,3575,3600,3659,3662,3702,3718,3815,3821,3932,3956,4318,4495,5293,5341,5450,5734,5788,6363,6404,6423,6504,6648,6688,6693,7124,7305,7409,7412,7535,8320,8399,8809,9935,10320,10537,10673,10859,26191,26253,26279,29887,30009,50943,54209,54361,55509,56833,84433…	ANXA1,RHOH,B2M,BTK,RUNX3,CD3D,CD3E,CD3G,CD4,CD8A,CD19,MS4A1,CD74,CD79A,CD79B,CCR7,CSF1,CSF1R,DOCK2,GPR183,EVI2B,FCER1G,FCGR2B,GFI1,GPR18,HCLS1,NCKAP1L,HLA-DRB1,IRF8,IFI16,IFNG,IL6,IL7R,IL15,IRF1,IRF4,ITK,JAK3,KIT,KLRC1,LCK,LGALS1,MMP9,MT1G,PIK3CD,PLEK,POU2AF1,PTGER4,PTPRC,CCL19,SELPLG,SFRP2,SLAMF1,SOD2,SPI1,SPN,TNF,TYROBP,VAV1,VCAM1,ZAP70,EOMES,PLA2G10,IL18R1,MAFB,IKZF1,UBD,TNFSF13B,LILRB1,PTPN22…
2_Member	GO Biological Processes	GO:0030098	lymphocyte differentiation	-40.1397	-37.5712	59/254	301,399,567,695,915,916,917,920,925,930,931,972,973,974,1236,1794,1880,2207,2213,2841,3394,3569,3575,3600,3659,3662,3702,3718,3815,3821,3932,3956,5293,5450,5734,5788,6504,6688,6693,7409,7412,7535,8320,8809,9935,10320,10673,26191,26253,26279,30009,50943,54361,56833,84433,91543,114836,150372,387357	ANXA1,RHOH,B2M,BTK,CD3D,CD3E,CD3G,CD4,CD8A,CD19,MS4A1,CD74,CD79A,CD79B,CCR7,DOCK2,GPR183,FCER1G,FCGR2B,GPR18,IRF8,IL6,IL7R,IL15,IRF1,IRF4,ITK,JAK3,KIT,KLRC1,LCK,LGALS1,PIK3CD,POU2AF1,PTGER4,PTPRC,SLAMF1,SPI1,SPN,VAV1,VCAM1,ZAP70,EOMES,IL18R1,MAFB,IKZF1,TNFSF13B,PTPN22,CLEC4E,PLA2G2D,TBX21,FOXP3,WNT4,SLAMF8,CARD11,RSAD2,SLAMF6,NFAM1,THEMIS
2_Member	GO Biological Processes	GO:0002366	leukocyte activation involved in immune response	-33.5905	-31.1733	46/178	695,930,972,1794,1880,2207,2213,3394,3430,3458,3569,3662,3683,3815,3936,3956,4064,4818,5293,5294,5450,5730,5734,6338,6348,6504,6688,6693,7099,7305,7462,8320,8809,10859,10875,11151,26253,30009,51744,54209,54518,64581,84868,114836,201294,284021	BTK,CD19,CD74,DOCK2,GPR183,FCER1G,FCGR2B,IRF8,IFI35,IFNG,IL6,IRF4,ITGAL,KIT,LCP1,LGALS1,CD180,NKG7,PIK3CD,PIK3CG,POU2AF1,PTGDS,PTGER4,SCNN1B,CCL3,SLAMF1,SPI1,SPN,TLR4,TYROBP,LAT2,EOMES,IL18R1,LILRB1,FGL2,CORO1A,CLEC4E,TBX21,CD244,TREM2,APBB1IP,CLEC7A,HAVCR2,SLAMF6,UNC13D,MILR1
2_Member	GO Biological Processes	GO:0030217	T cell differentiation	-33.5195	-31.1123	43/150	301,399,567,915,916,917,920,925,972,1236,1794,1880,2207,2841,3569,3575,3600,3659,3662,3702,3815,3821,3932,5293,5734,5788,6688,6693,7409,7535,8320,8809,9935,26191,26253,26279,30009,50943,54361,84433,91543,114836,387357	ANXA1,RHOH,B2M,CD3D,CD3E,CD3G,CD4,CD8A,CD74,CCR7,DOCK2,GPR183,FCER1G,GPR18,IL6,IL7R,IL15,IRF1,IRF4,ITK,KIT,KLRC1,LCK,PIK3CD,PTGER4,PTPRC,SPI1,SPN,VAV1,ZAP70,EOMES,IL18R1,MAFB,PTPN22,CLEC4E,PLA2G2D,TBX21,FOXP3,WNT4,CARD11,RSAD2,SLAMF6,THEMIS
2_Member	GO Biological Processes	GO:0002263	cell activation involved in immune response	-33.1179	-30.7206	46/182	695,930,972,1794,1880,2207,2213,3394,3430,3458,3569,3662,3683,3815,3936,3956,4064,4818,5293,5294,5450,5730,5734,6338,6348,6504,6688,6693,7099,7305,7462,8320,8809,10859,10875,11151,26253,30009,51744,54209,54518,64581,84868,114836,201294,284021	BTK,CD19,CD74,DOCK2,GPR183,FCER1G,FCGR2B,IRF8,IFI35,IFNG,IL6,IRF4,ITGAL,KIT,LCP1,LGALS1,CD180,NKG7,PIK3CD,PIK3CG,POU2AF1,PTGDS,PTGER4,SCNN1B,CCL3,SLAMF1,SPI1,SPN,TLR4,TYROBP,LAT2,EOMES,IL18R1,LILRB1,FGL2,CORO1A,CLEC4E,TBX21,CD244,TREM2,APBB1IP,CLEC7A,HAVCR2,SLAMF6,UNC13D,MILR1
2_Member	GO Biological Processes	GO:0002285	lymphocyte activation involved in immune response	-20.1499	-18.1254	29/123	930,972,1880,2207,2213,3394,3569,3662,3683,3936,3956,4064,4818,5450,5734,6688,6693,7099,8320,8809,10859,10875,11151,26253,30009,51744,54518,114836,201294	CD19,CD74,GPR183,FCER1G,FCGR2B,IRF8,IL6,IRF4,ITGAL,LCP1,LGALS1,CD180,NKG7,POU2AF1,PTGER4,SPI1,SPN,TLR4,EOMES,IL18R1,LILRB1,FGL2,CORO1A,CLEC4E,TBX21,CD244,APBB1IP,SLAMF6,UNC13D
3_Summary	GO Biological Processes	GO:0006954	inflammatory response	-81.5867	-78.0181	118/504	101,199,240,241,301,695,719,923,929,958,1116,1230,1233,1234,1236,1240,1435,1436,1536,2209,2213,2214,2350,2357,2359,2833,2919,3055,3123,3428,3458,3553,3557,3559,3569,3600,3606,3620,3627,3663,3683,3689,3815,4064,4069,4261,4283,4973,5027,5293,5294,5724,5734,6279,6280,6288,6289,6291,6338,6347,6348,6351,6352,6354,6355,6356,6357,6362,6363,6364,6366,6373,6504,6614,6846,7099,7124,7128,7130,7412,7852,8399…	ADAM8,AIF1,ALOX5,ALOX5AP,ANXA1,BTK,C3AR1,CD6,CD14,CD40,CHI3L1,CCR1,CCR4,CCR5,CCR7,CMKLR1,CSF1,CSF1R,CYBB,FCGR1A,FCGR2B,FCGR3A,FOLR2,FPR1,FPR3,CXCR3,CXCL1,HCK,HLA-DRB1,IFI16,IFNG,IL1B,IL1RN,IL2RA,IL6,IL15,IL18,IDO1,CXCL10,IRF5,ITGAL,ITGB2,KIT,CD180,LYZ,CIITA,CXCL9,OLR1,P2RX7,PIK3CD,PIK3CG,PTAFR,PTGER4,S100A8,S100A9,SAA1,SAA2,SAA4,SCNN1B,CCL2,CCL3,CCL4,CCL5,CCL7,CCL8,CCL11,CCL13,CCL18,CCL19,CCL20,C…
3_Member	GO Biological Processes	GO:0006954	inflammatory response	-81.5867	-78.0181	118/504	101,199,240,241,301,695,719,923,929,958,1116,1230,1233,1234,1236,1240,1435,1436,1536,2209,2213,2214,2350,2357,2359,2833,2919,3055,3123,3428,3458,3553,3557,3559,3569,3600,3606,3620,3627,3663,3683,3689,3815,4064,4069,4261,4283,4973,5027,5293,5294,5724,5734,6279,6280,6288,6289,6291,6338,6347,6348,6351,6352,6354,6355,6356,6357,6362,6363,6364,6366,6373,6504,6614,6846,7099,7124,7128,7130,7412,7852,8399…	ADAM8,AIF1,ALOX5,ALOX5AP,ANXA1,BTK,C3AR1,CD6,CD14,CD40,CHI3L1,CCR1,CCR4,CCR5,CCR7,CMKLR1,CSF1,CSF1R,CYBB,FCGR1A,FCGR2B,FCGR3A,FOLR2,FPR1,FPR3,CXCR3,CXCL1,HCK,HLA-DRB1,IFI16,IFNG,IL1B,IL1RN,IL2RA,IL6,IL15,IL18,IDO1,CXCL10,IRF5,ITGAL,ITGB2,KIT,CD180,LYZ,CIITA,CXCL9,OLR1,P2RX7,PIK3CD,PIK3CG,PTAFR,PTGER4,S100A8,S100A9,SAA1,SAA2,SAA4,SCNN1B,CCL2,CCL3,CCL4,CCL5,CCL7,CCL8,CCL11,CCL13,CCL18,CCL19,CCL20,C…
3_Member	Reactome Gene Sets	R-HSA-1280215	Cytokine Signaling in Immune system	-71.4983	-68.2977	126/715	240,301,330,356,567,608,684,834,920,939,942,958,970,1230,1234,1435,1436,1439,2209,2357,2633,2634,2635,2919,3055,3105,3106,3107,3113,3115,3117,3118,3119,3120,3122,3123,3127,3134,3135,3394,3429,3430,3433,3437,3458,3553,3557,3559,3560,3561,3569,3575,3587,3594,3600,3601,3603,3604,3606,3627,3659,3662,3663,3684,3687,3689,3718,3932,3936,4049,4050,4128,4261,4312,4318,4502,4939,5008,5293,5696,5698,5699,57…	ALOX5,ANXA1,BIRC3,FASLG,B2M,TNFRSF17,BST2,CASP1,CD4,CD27,CD86,CD40,CD70,CCR1,CCR5,CSF1,CSF1R,CSF2RB,FCGR1A,FPR1,GBP1,GBP2,GBP3,CXCL1,HCK,HLA-A,HLA-B,HLA-C,HLA-DPA1,HLA-DPB1,HLA-DQA1,HLA-DQA2,HLA-DQB1,HLA-DQB2,HLA-DRA,HLA-DRB1,HLA-DRB5,HLA-F,HLA-G,IRF8,IFI27,IFI35,IFIT2,IFIT3,IFNG,IL1B,IL1RN,IL2RA,IL2RB,IL2RG,IL6,IL7R,IL10RA,IL12RB1,IL15,IL15RA,IL16,TNFRSF9,IL18,CXCL10,IRF1,IRF4,IRF5,ITGAM,ITGAX,I…
3_Member	GO Biological Processes	GO:0034097	response to cytokine	-70.4537	-67.3112	131/799	199,301,330,355,356,608,684,695,834,920,929,952,958,970,972,1116,1230,1233,1234,1236,1240,1435,1436,1439,2069,2207,2633,2634,2635,2833,2919,3055,3059,3113,3170,3394,3428,3429,3433,3437,3458,3553,3559,3560,3561,3569,3575,3587,3594,3600,3601,3606,3627,3659,3663,3718,3815,4046,4261,4283,4332,4502,4939,5008,6347,6348,6351,6352,6354,6355,6356,6357,6362,6363,6364,6366,6373,6404,6688,6772,6846,7099,7124…	AIF1,ANXA1,BIRC3,FAS,FASLG,TNFRSF17,BST2,BTK,CASP1,CD4,CD14,CD38,CD40,CD70,CD74,CHI3L1,CCR1,CCR4,CCR5,CCR7,CMKLR1,CSF1,CSF1R,CSF2RB,EREG,FCER1G,GBP1,GBP2,GBP3,CXCR3,CXCL1,HCK,HCLS1,HLA-DPA1,FOXA2,IRF8,IFI16,IFI27,IFIT2,IFIT3,IFNG,IL1B,IL2RA,IL2RB,IL2RG,IL6,IL7R,IL10RA,IL12RB1,IL15,IL15RA,IL18,CXCL10,IRF1,IRF5,JAK3,KIT,LSP1,CIITA,CXCL9,MNDA,MT2A,OAS2,OSM,CCL2,CCL3,CCL4,CCL5,CCL7,CCL8,CCL11,CCL13,C…
3_Member	GO Biological Processes	GO:0071345	cellular response to cytokine stimulus	-64.3363	-61.3875	118/703	199,330,355,356,608,695,834,920,958,970,972,1116,1230,1233,1234,1236,1240,1435,1436,1439,2069,2207,2633,2634,2635,2833,2919,3055,3059,3113,3394,3428,3429,3433,3437,3458,3553,3559,3560,3561,3569,3575,3587,3594,3600,3601,3606,3627,3659,3663,3718,3815,4046,4283,4332,4502,4939,5008,6347,6348,6351,6352,6354,6355,6356,6357,6362,6363,6364,6366,6373,6404,6688,6772,6846,7099,7124,7185,7412,7454,7852,8115,…	AIF1,BIRC3,FAS,FASLG,TNFRSF17,BTK,CASP1,CD4,CD40,CD70,CD74,CHI3L1,CCR1,CCR4,CCR5,CCR7,CMKLR1,CSF1,CSF1R,CSF2RB,EREG,FCER1G,GBP1,GBP2,GBP3,CXCR3,CXCL1,HCK,HCLS1,HLA-DPA1,IRF8,IFI16,IFI27,IFIT2,IFIT3,IFNG,IL1B,IL2RA,IL2RB,IL2RG,IL6,IL7R,IL10RA,IL12RB1,IL15,IL15RA,IL18,CXCL10,IRF1,IRF5,JAK3,KIT,LSP1,CXCL9,MNDA,MT2A,OAS2,OSM,CCL2,CCL3,CCL4,CCL5,CCL7,CCL8,CCL11,CCL13,CCL18,CCL19,CCL20,CCL21,CXCL11,SEL…
3_Member	GO Biological Processes	GO:0019221	cytokine-mediated signaling pathway	-57.1616	-54.3334	83/352	330,355,608,920,970,972,1230,1233,1234,1236,1240,1435,1436,1439,2069,2207,2833,2919,3055,3429,3458,3553,3559,3560,3561,3569,3575,3587,3594,3600,3601,3606,3627,3659,3663,3718,3815,4283,4939,5008,6347,6348,6351,6352,6354,6355,6356,6357,6362,6363,6364,6366,6373,6688,6772,6846,7124,7185,7852,8638,8651,8784,8807,8809,9244,9447,10148,10288,10344,10563,10663,10673,10859,11006,50615,53833,54209,79168,146…	BIRC3,FAS,TNFRSF17,CD4,CD70,CD74,CCR1,CCR4,CCR5,CCR7,CMKLR1,CSF1,CSF1R,CSF2RB,EREG,FCER1G,CXCR3,CXCL1,HCK,IFI27,IFNG,IL1B,IL2RA,IL2RB,IL2RG,IL6,IL7R,IL10RA,IL12RB1,IL15,IL15RA,IL18,CXCL10,IRF1,IRF5,JAK3,KIT,CXCL9,OAS2,OSM,CCL2,CCL3,CCL4,CCL5,CCL7,CCL8,CCL11,CCL13,CCL18,CCL19,CCL20,CCL21,CXCL11,SPI1,STAT1,XCL2,TNF,TRAF1,CXCR4,OASL,SOCS1,TNFRSF18,IL18RAP,IL18R1,CRLF1,AIM2,EBI3,LILRB2,CCL26,CXCL13,C…
3_Member	Reactome Gene Sets	R-HSA-449147	Signaling by Interleukins	-39.4076	-36.8602	75/462	240,301,356,834,920,942,1230,1234,1435,1436,1439,2357,2919,3055,3458,3553,3557,3559,3560,3561,3569,3575,3587,3594,3600,3601,3603,3606,3627,3662,3684,3687,3689,3718,3932,3936,4128,4312,4318,5008,5293,5696,5698,5699,5724,5778,6285,6288,6347,6348,6351,6352,6356,6363,6364,6624,6648,6772,7124,7409,7412,8651,8660,8807,8809,9235,9244,10068,10148,50615,53833,84868,388372,414062,729230	ALOX5,ANXA1,FASLG,CASP1,CD4,CD86,CCR1,CCR5,CSF1,CSF1R,CSF2RB,FPR1,CXCL1,HCK,IFNG,IL1B,IL1RN,IL2RA,IL2RB,IL2RG,IL6,IL7R,IL10RA,IL12RB1,IL15,IL15RA,IL16,IL18,CXCL10,IRF4,ITGAM,ITGAX,ITGB2,JAK3,LCK,LCP1,MAOA,MMP1,MMP9,OSM,PIK3CD,PSMB8,PSMB9,PSMB10,PTAFR,PTPN7,S100B,SAA1,CCL2,CCL3,CCL4,CCL5,CCL11,CCL19,CCL20,FSCN1,SOD2,STAT1,TNF,VAV1,VCAM1,SOCS1,IRS2,IL18RAP,IL18R1,IL32,CRLF1,IL18BP,EBI3,IL21R,IL20RB…
4_Summary	GO Biological Processes	GO:0045087	innate immune response	-79.0759	-75.6835	137/764	199,301,356,629,684,695,712,713,714,716,722,834,923,929,958,972,1435,1436,1536,2207,2209,2214,2268,2633,2634,2635,3002,3004,3055,3105,3106,3107,3113,3394,3428,3429,3430,3433,3437,3458,3512,3594,3606,3627,3659,3663,3684,3718,3821,3824,3932,4064,4068,4261,4688,4818,4939,5293,5294,5319,6036,6039,6278,6279,6280,6347,6348,6351,6352,6354,6355,6356,6357,6362,6363,6364,6366,6503,6504,6772,6846,7099,7124,…	AIF1,ANXA1,FASLG,CFB,BST2,BTK,C1QA,C1QB,C1QC,C1S,C4BPA,CASP1,CD6,CD14,CD40,CD74,CSF1,CSF1R,CYBB,FCER1G,FCGR1A,FCGR3A,FGR,GBP1,GBP2,GBP3,GZMB,GZMM,HCK,HLA-A,HLA-B,HLA-C,HLA-DPA1,IRF8,IFI16,IFI27,IFI35,IFIT2,IFIT3,IFNG,JCHAIN,IL12RB1,IL18,CXCL10,IRF1,IRF5,ITGAM,JAK3,KLRC1,KLRD1,LCK,CD180,SH2D1A,CIITA,NCF2,NKG7,OAS2,PIK3CD,PIK3CG,PLA2G1B,RNASE2,RNASE6,S100A7,S100A8,S100A9,CCL2,CCL3,CCL4,CCL5,CCL7,CC…
4_Member	GO Biological Processes	GO:0045087	innate immune response	-79.0759	-75.6835	137/764	199,301,356,629,684,695,712,713,714,716,722,834,923,929,958,972,1435,1436,1536,2207,2209,2214,2268,2633,2634,2635,3002,3004,3055,3105,3106,3107,3113,3394,3428,3429,3430,3433,3437,3458,3512,3594,3606,3627,3659,3663,3684,3718,3821,3824,3932,4064,4068,4261,4688,4818,4939,5293,5294,5319,6036,6039,6278,6279,6280,6347,6348,6351,6352,6354,6355,6356,6357,6362,6363,6364,6366,6503,6504,6772,6846,7099,7124,…	AIF1,ANXA1,FASLG,CFB,BST2,BTK,C1QA,C1QB,C1QC,C1S,C4BPA,CASP1,CD6,CD14,CD40,CD74,CSF1,CSF1R,CYBB,FCER1G,FCGR1A,FCGR3A,FGR,GBP1,GBP2,GBP3,GZMB,GZMM,HCK,HLA-A,HLA-B,HLA-C,HLA-DPA1,IRF8,IFI16,IFI27,IFI35,IFIT2,IFIT3,IFNG,JCHAIN,IL12RB1,IL18,CXCL10,IRF1,IRF5,ITGAM,JAK3,KLRC1,KLRD1,LCK,CD180,SH2D1A,CIITA,NCF2,NKG7,OAS2,PIK3CD,PIK3CG,PLA2G1B,RNASE2,RNASE6,S100A7,S100A8,S100A9,CCL2,CCL3,CCL4,CCL5,CCL7,CC…
5_Summary	GO Biological Processes	GO:0050778	positive regulation of immune response	-78.3114	-74.9647	120/559	101,301,567,629,695,712,713,714,716,719,722,919,920,925,926,930,931,942,952,958,972,973,974,1236,1240,1493,2069,2207,2213,2268,2357,2359,2533,3055,3071,3105,3106,3109,3115,3119,3122,3123,3134,3135,3428,3430,3458,3553,3569,3594,3600,3606,3620,3684,3689,3702,3805,3824,3902,3932,3937,4049,4068,4277,4321,4332,5027,5225,5293,5319,5321,5724,5788,6352,6363,6504,6688,7099,7124,7305,7409,7462,7535,8809,94…	ADAM8,ANXA1,B2M,CFB,BTK,C1QA,C1QB,C1QC,C1S,C3AR1,C4BPA,CD247,CD4,CD8A,CD8B,CD19,MS4A1,CD86,CD38,CD40,CD74,CD79A,CD79B,CCR7,CMKLR1,CTLA4,EREG,FCER1G,FCGR2B,FGR,FPR1,FPR3,FYB1,HCK,NCKAP1L,HLA-A,HLA-B,HLA-DMB,HLA-DPB1,HLA-DQB1,HLA-DRA,HLA-DRB1,HLA-F,HLA-G,IFI16,IFI35,IFNG,IL1B,IL6,IL12RB1,IL15,IL18,IDO1,ITGAM,ITGB2,ITK,KIR2DL4,KLRD1,LAG3,LCK,LCP2,LTA,SH2D1A,MICB,MMP12,MNDA,P2RX7,PGC,PIK3CD,PLA2G1B,P…
5_Member	GO Biological Processes	GO:0050778	positive regulation of immune response	-78.3114	-74.9647	120/559	101,301,567,629,695,712,713,714,716,719,722,919,920,925,926,930,931,942,952,958,972,973,974,1236,1240,1493,2069,2207,2213,2268,2357,2359,2533,3055,3071,3105,3106,3109,3115,3119,3122,3123,3134,3135,3428,3430,3458,3553,3569,3594,3600,3606,3620,3684,3689,3702,3805,3824,3902,3932,3937,4049,4068,4277,4321,4332,5027,5225,5293,5319,5321,5724,5788,6352,6363,6504,6688,7099,7124,7305,7409,7462,7535,8809,94…	ADAM8,ANXA1,B2M,CFB,BTK,C1QA,C1QB,C1QC,C1S,C3AR1,C4BPA,CD247,CD4,CD8A,CD8B,CD19,MS4A1,CD86,CD38,CD40,CD74,CD79A,CD79B,CCR7,CMKLR1,CTLA4,EREG,FCER1G,FCGR2B,FGR,FPR1,FPR3,FYB1,HCK,NCKAP1L,HLA-A,HLA-B,HLA-DMB,HLA-DPB1,HLA-DQB1,HLA-DRA,HLA-DRB1,HLA-F,HLA-G,IFI16,IFI35,IFNG,IL1B,IL6,IL12RB1,IL15,IL18,IDO1,ITGAM,ITGB2,ITK,KIR2DL4,KLRD1,LAG3,LCK,LCP2,LTA,SH2D1A,MICB,MMP12,MNDA,P2RX7,PGC,PIK3CD,PLA2G1B,P…
5_Member	GO Biological Processes	GO:0002764	immune response-regulating signaling pathway	-47.1766	-44.4531	74/351	695,719,919,925,926,929,930,931,952,958,973,974,1240,1493,1520,2207,2213,2214,2268,2357,2359,2533,3055,3071,3105,3115,3119,3123,3135,3702,3815,3821,3824,3932,3937,4277,4332,5293,5788,7099,7124,7128,7305,7409,7462,7535,10288,10384,10859,11006,11118,11119,26191,26253,50943,51284,51311,53833,54900,64005,64135,64581,79931,81793,84174,84868,89857,118788,146722,150372,259197,387357,388325,100423062	BTK,C3AR1,CD247,CD8A,CD8B,CD14,CD19,MS4A1,CD38,CD40,CD79A,CD79B,CMKLR1,CTLA4,CTSS,FCER1G,FCGR2B,FCGR3A,FGR,FPR1,FPR3,FYB1,HCK,NCKAP1L,HLA-A,HLA-DPB1,HLA-DQB1,HLA-DRB1,HLA-G,ITK,KIT,KLRC1,KLRD1,LCK,LCP2,MICB,MNDA,PIK3CD,PTPRC,TLR4,TNF,TNFAIP3,TYROBP,VAV1,LAT2,ZAP70,LILRB2,BTN3A3,LILRB1,LILRB4,BTN3A2,BTN3A1,PTPN22,CLEC4E,FOXP3,TLR7,TLR8,IL20RB,LAX1,MYO1G,IFIH1,CLEC7A,TNIP3,TLR10,SLA2,HAVCR2,KLHL6,P…
5_Member	GO Biological Processes	GO:0002768	immune response-regulating cell surface receptor signaling pathway	-37.7568	-35.2297	59/278	695,719,919,925,926,930,931,952,958,973,974,1240,1493,2207,2213,2214,2268,2357,2359,2533,3055,3071,3105,3115,3119,3123,3135,3702,3815,3821,3824,3932,3937,4277,4332,5293,5788,7305,7409,7462,7535,10288,10384,10859,11006,11118,11119,26191,26253,50943,54900,64005,64581,84174,89857,150372,259197,387357,100423062	BTK,C3AR1,CD247,CD8A,CD8B,CD19,MS4A1,CD38,CD40,CD79A,CD79B,CMKLR1,CTLA4,FCER1G,FCGR2B,FCGR3A,FGR,FPR1,FPR3,FYB1,HCK,NCKAP1L,HLA-A,HLA-DPB1,HLA-DQB1,HLA-DRB1,HLA-G,ITK,KIT,KLRC1,KLRD1,LCK,LCP2,MICB,MNDA,PIK3CD,PTPRC,TYROBP,VAV1,LAT2,ZAP70,LILRB2,BTN3A3,LILRB1,LILRB4,BTN3A2,BTN3A1,PTPN22,CLEC4E,FOXP3,LAX1,MYO1G,CLEC7A,SLA2,KLHL6,NFAM1,NCR3,THEMIS,IGLL5
5_Member	GO Biological Processes	GO:0002253	activation of immune response	-36.7048	-34.2214	62/326	629,695,712,713,714,716,719,722,919,925,926,930,931,952,973,974,1240,1493,2207,2213,2268,2357,2359,2533,3055,3071,3105,3115,3119,3123,3428,3702,3824,3932,3937,4277,4332,5293,5788,7099,7305,7409,7462,7535,9447,10384,11118,11119,11326,26191,50943,54900,64005,64581,81030,84174,89857,149628,150372,259197,387357,100423062	CFB,BTK,C1QA,C1QB,C1QC,C1S,C3AR1,C4BPA,CD247,CD8A,CD8B,CD19,MS4A1,CD38,CD79A,CD79B,CMKLR1,CTLA4,FCER1G,FCGR2B,FGR,FPR1,FPR3,FYB1,HCK,NCKAP1L,HLA-A,HLA-DPB1,HLA-DQB1,HLA-DRB1,IFI16,ITK,KLRD1,LCK,LCP2,MICB,MNDA,PIK3CD,PTPRC,TLR4,TYROBP,VAV1,LAT2,ZAP70,AIM2,BTN3A3,BTN3A2,BTN3A1,VSIG4,PTPN22,FOXP3,LAX1,MYO1G,CLEC7A,ZBP1,SLA2,KLHL6,PYHIN1,NFAM1,NCR3,THEMIS,IGLL5
5_Member	GO Biological Processes	GO:0002429	immune response-activating cell surface receptor signaling pathway	-30.812	-28.4988	50/249	695,719,919,925,926,930,931,952,973,974,1240,1493,2207,2213,2268,2357,2359,2533,3055,3071,3105,3115,3119,3123,3702,3824,3932,3937,4277,4332,5293,5788,7305,7409,7462,7535,10384,11118,11119,26191,50943,54900,64005,64581,84174,89857,150372,259197,387357,100423062	BTK,C3AR1,CD247,CD8A,CD8B,CD19,MS4A1,CD38,CD79A,CD79B,CMKLR1,CTLA4,FCER1G,FCGR2B,FGR,FPR1,FPR3,FYB1,HCK,NCKAP1L,HLA-A,HLA-DPB1,HLA-DQB1,HLA-DRB1,ITK,KLRD1,LCK,LCP2,MICB,MNDA,PIK3CD,PTPRC,TYROBP,VAV1,LAT2,ZAP70,BTN3A3,BTN3A2,BTN3A1,PTPN22,FOXP3,LAX1,MYO1G,CLEC7A,SLA2,KLHL6,NFAM1,NCR3,THEMIS,IGLL5
5_Member	GO Biological Processes	GO:0002757	immune response-activating signal transduction	-30.812	-28.4988	50/249	695,719,919,925,926,930,931,952,973,974,1240,1493,2207,2213,2268,2357,2359,2533,3055,3071,3105,3115,3119,3123,3702,3824,3932,3937,4277,4332,5293,5788,7305,7409,7462,7535,10384,11118,11119,26191,50943,54900,64005,64581,84174,89857,150372,259197,387357,100423062	BTK,C3AR1,CD247,CD8A,CD8B,CD19,MS4A1,CD38,CD79A,CD79B,CMKLR1,CTLA4,FCER1G,FCGR2B,FGR,FPR1,FPR3,FYB1,HCK,NCKAP1L,HLA-A,HLA-DPB1,HLA-DQB1,HLA-DRB1,ITK,KLRD1,LCK,LCP2,MICB,MNDA,PIK3CD,PTPRC,TYROBP,VAV1,LAT2,ZAP70,BTN3A3,BTN3A2,BTN3A1,PTPN22,FOXP3,LAX1,MYO1G,CLEC7A,SLA2,KLHL6,NFAM1,NCR3,THEMIS,IGLL5
5_Member	GO Biological Processes	GO:0050851	antigen receptor-mediated signaling pathway	-19.8696	-17.8513	35/197	695,919,925,926,930,931,952,973,974,1493,2533,3071,3105,3115,3119,3123,3702,3932,3937,4332,5293,5788,7462,7535,10384,11118,11119,26191,50943,54900,84174,89857,150372,387357,100423062	BTK,CD247,CD8A,CD8B,CD19,MS4A1,CD38,CD79A,CD79B,CTLA4,FYB1,NCKAP1L,HLA-A,HLA-DPB1,HLA-DQB1,HLA-DRB1,ITK,LCK,LCP2,MNDA,PIK3CD,PTPRC,LAT2,ZAP70,BTN3A3,BTN3A2,BTN3A1,PTPN22,FOXP3,LAX1,SLA2,KLHL6,NFAM1,THEMIS,IGLL5
5_Member	GO Biological Processes	GO:0050852	T cell receptor signaling pathway	-14.2584	-12.4031	21/94	919,925,926,1493,2533,3105,3115,3119,3123,3702,3932,3937,5293,5788,7535,10384,11118,11119,26191,50943,387357	CD247,CD8A,CD8B,CTLA4,FYB1,HLA-A,HLA-DPB1,HLA-DQB1,HLA-DRB1,ITK,LCK,LCP2,PIK3CD,PTPRC,ZAP70,BTN3A3,BTN3A2,BTN3A1,PTPN22,FOXP3,THEMIS
5_Member	GO Biological Processes	GO:0050853	B cell receptor signaling pathway	-8.87218	-7.20764	17/112	695,930,931,952,973,974,1493,3071,3702,3932,4332,5293,5788,7462,89857,150372,100423062	BTK,CD19,MS4A1,CD38,CD79A,CD79B,CTLA4,NCKAP1L,ITK,LCK,MNDA,PIK3CD,PTPRC,LAT2,KLHL6,NFAM1,IGLL5
6_Summary	GO Biological Processes	GO:0001819	positive regulation of cytokine production	-70.7346	-67.5641	106/475	101,199,301,567,719,834,914,916,920,923,929,942,958,972,1116,1236,1436,1536,2069,2207,2268,3105,3113,3115,3134,3135,3394,3428,3458,3553,3569,3594,3600,3603,3606,3620,3659,3662,3663,3702,3805,3815,4049,4050,4321,4332,4939,5008,5027,5293,5294,5319,5450,5724,5734,5788,6288,6348,6363,6504,6693,6772,7099,7124,7305,7805,8482,8809,8832,8877,9447,9636,10148,10288,10859,11118,11119,26191,26253,27159,29126…	ADAM8,AIF1,ANXA1,B2M,C3AR1,CASP1,CD2,CD3E,CD4,CD6,CD14,CD86,CD40,CD74,CHI3L1,CCR7,CSF1R,CYBB,EREG,FCER1G,FGR,HLA-A,HLA-DPA1,HLA-DPB1,HLA-F,HLA-G,IRF8,IFI16,IFNG,IL1B,IL6,IL12RB1,IL15,IL16,IL18,IDO1,IRF1,IRF4,IRF5,ITK,KIR2DL4,KIT,LTA,LTB,MMP12,MNDA,OAS2,OSM,P2RX7,PIK3CD,PIK3CG,PLA2G1B,POU2AF1,PTAFR,PTGER4,PTPRC,SAA1,CCL3,CCL19,SLAMF1,SPN,STAT1,TLR4,TNF,TYROBP,LAPTM5,SEMA7A,IL18R1,CD84,SPHK1,AIM2,I…
6_Member	GO Biological Processes	GO:0001819	positive regulation of cytokine production	-70.7346	-67.5641	106/475	101,199,301,567,719,834,914,916,920,923,929,942,958,972,1116,1236,1436,1536,2069,2207,2268,3105,3113,3115,3134,3135,3394,3428,3458,3553,3569,3594,3600,3603,3606,3620,3659,3662,3663,3702,3805,3815,4049,4050,4321,4332,4939,5008,5027,5293,5294,5319,5450,5724,5734,5788,6288,6348,6363,6504,6693,6772,7099,7124,7305,7805,8482,8809,8832,8877,9447,9636,10148,10288,10859,11118,11119,26191,26253,27159,29126…	ADAM8,AIF1,ANXA1,B2M,C3AR1,CASP1,CD2,CD3E,CD4,CD6,CD14,CD86,CD40,CD74,CHI3L1,CCR7,CSF1R,CYBB,EREG,FCER1G,FGR,HLA-A,HLA-DPA1,HLA-DPB1,HLA-F,HLA-G,IRF8,IFI16,IFNG,IL1B,IL6,IL12RB1,IL15,IL16,IL18,IDO1,IRF1,IRF4,IRF5,ITK,KIR2DL4,KIT,LTA,LTB,MMP12,MNDA,OAS2,OSM,P2RX7,PIK3CD,PIK3CG,PLA2G1B,POU2AF1,PTAFR,PTGER4,PTPRC,SAA1,CCL3,CCL19,SLAMF1,SPN,STAT1,TLR4,TNF,TYROBP,LAPTM5,SEMA7A,IL18R1,CD84,SPHK1,AIM2,I…
6_Member	GO Biological Processes	GO:0032649	regulation of interferon-gamma production	-34.6477	-32.1931	40/117	914,916,929,1236,3105,3113,3115,3123,3394,3553,3594,3606,4049,6504,7099,7124,7805,8809,9636,10148,10225,10859,11006,11118,11119,26191,29126,50943,51284,51311,51744,53833,54440,56253,64581,80380,84868,114836,140885,729230	CD2,CD3E,CD14,CCR7,HLA-A,HLA-DPA1,HLA-DPB1,HLA-DRB1,IRF8,IL1B,IL12RB1,IL18,LTA,SLAMF1,TLR4,TNF,LAPTM5,IL18R1,ISG15,EBI3,CD96,LILRB1,LILRB4,BTN3A2,BTN3A1,PTPN22,CD274,FOXP3,TLR7,TLR8,CD244,IL20RB,SASH3,CRTAM,CLEC7A,PDCD1LG2,HAVCR2,SLAMF6,SIRPA,CCR2
6_Member	GO Biological Processes	GO:0032729	positive regulation of interferon-gamma production	-28.1116	-25.8513	30/77	914,916,929,3105,3113,3115,3394,3553,3594,3606,4049,6504,7099,7124,8809,9636,10148,10859,11118,11119,26191,51284,51311,51744,54440,56253,64581,84868,114836,729230	CD2,CD3E,CD14,HLA-A,HLA-DPA1,HLA-DPB1,IRF8,IL1B,IL12RB1,IL18,LTA,SLAMF1,TLR4,TNF,IL18R1,ISG15,EBI3,LILRB1,BTN3A2,BTN3A1,PTPN22,TLR7,TLR8,CD244,SASH3,CRTAM,CLEC7A,HAVCR2,SLAMF6,CCR2
7_Summary	GO Biological Processes	GO:0002683	negative regulation of immune system process	-65.564	-62.5597	97/425	259,301,684,695,714,722,864,942,972,1493,2213,2267,2268,2633,2841,3055,3071,3105,3106,3111,3112,3123,3134,3135,3428,3559,3575,3620,3659,3718,3805,3821,3824,3902,4068,4321,4332,5133,5272,5734,5788,6347,6348,6366,6504,6688,6693,7099,7124,7128,7130,7305,7805,7940,8530,8651,8832,9404,9636,9935,10225,10288,10457,10859,10875,11005,11006,11314,11326,25939,26191,26228,26279,26585,29126,30009,50943,53347,…	AMBP,ANXA1,BST2,BTK,C1QC,C4BPA,RUNX3,CD86,CD74,CTLA4,FCGR2B,FGL1,FGR,GBP1,GPR18,HCK,NCKAP1L,HLA-A,HLA-B,HLA-DOA,HLA-DOB,HLA-DRB1,HLA-F,HLA-G,IFI16,IL2RA,IL7R,IDO1,IRF1,JAK3,KIR2DL4,KLRC1,KLRD1,LAG3,SH2D1A,MMP12,MNDA,PDCD1,SERPINB9,PTGER4,PTPRC,CCL2,CCL3,CCL21,SLAMF1,SPI1,SPN,TLR4,TNF,TNFAIP3,TNFAIP6,TYROBP,LAPTM5,LST1,CST7,SOCS1,CD84,LPXN,ISG15,MAFB,CD96,LILRB2,GPNMB,LILRB1,FGL2,SPINK5,LILRB4,CD3…
7_Member	GO Biological Processes	GO:0002683	negative regulation of immune system process	-65.564	-62.5597	97/425	259,301,684,695,714,722,864,942,972,1493,2213,2267,2268,2633,2841,3055,3071,3105,3106,3111,3112,3123,3134,3135,3428,3559,3575,3620,3659,3718,3805,3821,3824,3902,4068,4321,4332,5133,5272,5734,5788,6347,6348,6366,6504,6688,6693,7099,7124,7128,7130,7305,7805,7940,8530,8651,8832,9404,9636,9935,10225,10288,10457,10859,10875,11005,11006,11314,11326,25939,26191,26228,26279,26585,29126,30009,50943,53347,…	AMBP,ANXA1,BST2,BTK,C1QC,C4BPA,RUNX3,CD86,CD74,CTLA4,FCGR2B,FGL1,FGR,GBP1,GPR18,HCK,NCKAP1L,HLA-A,HLA-B,HLA-DOA,HLA-DOB,HLA-DRB1,HLA-F,HLA-G,IFI16,IL2RA,IL7R,IDO1,IRF1,JAK3,KIR2DL4,KLRC1,KLRD1,LAG3,SH2D1A,MMP12,MNDA,PDCD1,SERPINB9,PTGER4,PTPRC,CCL2,CCL3,CCL21,SLAMF1,SPI1,SPN,TLR4,TNF,TNFAIP3,TNFAIP6,TYROBP,LAPTM5,LST1,CST7,SOCS1,CD84,LPXN,ISG15,MAFB,CD96,LILRB2,GPNMB,LILRB1,FGL2,SPINK5,LILRB4,CD3…
7_Member	GO Biological Processes	GO:0002695	negative regulation of leukocyte activation	-41.3976	-38.7991	54/193	301,695,864,942,972,1493,2213,2267,2268,3071,3123,3134,3135,3559,3620,3659,3718,3902,4332,5788,6688,6693,7128,7305,7805,7940,8530,8651,8832,10288,10457,10859,10875,11006,11314,11326,26191,26279,29126,30009,50943,53833,54900,56253,64092,79626,80380,84868,146722,201633,259307,284021,374403,729230	ANXA1,BTK,RUNX3,CD86,CD74,CTLA4,FCGR2B,FGL1,FGR,NCKAP1L,HLA-DRB1,HLA-F,HLA-G,IL2RA,IDO1,IRF1,JAK3,LAG3,MNDA,PTPRC,SPI1,SPN,TNFAIP3,TYROBP,LAPTM5,LST1,CST7,SOCS1,CD84,LILRB2,GPNMB,LILRB1,FGL2,LILRB4,CD300A,VSIG4,PTPN22,PLA2G2D,CD274,TBX21,FOXP3,IL20RB,LAX1,CRTAM,SAMSN1,TNFAIP8L2,PDCD1LG2,HAVCR2,CD300LF,TIGIT,IL4I1,MILR1,TBC1D10C,CCR2
7_Member	GO Biological Processes	GO:0050866	negative regulation of cell activation	-40.9232	-38.3324	56/216	301,348,695,864,942,972,1493,2213,2267,2268,3071,3123,3134,3135,3559,3620,3659,3718,3902,4332,5788,6688,6693,7128,7305,7805,7940,8530,8651,8832,10288,10457,10859,10875,11006,11314,11326,26191,26279,29126,30009,50943,53833,54209,54900,56253,64092,79626,80380,84868,146722,201633,259307,284021,374403,729230	ANXA1,APOE,BTK,RUNX3,CD86,CD74,CTLA4,FCGR2B,FGL1,FGR,NCKAP1L,HLA-DRB1,HLA-F,HLA-G,IL2RA,IDO1,IRF1,JAK3,LAG3,MNDA,PTPRC,SPI1,SPN,TNFAIP3,TYROBP,LAPTM5,LST1,CST7,SOCS1,CD84,LILRB2,GPNMB,LILRB1,FGL2,LILRB4,CD300A,VSIG4,PTPN22,PLA2G2D,CD274,TBX21,FOXP3,IL20RB,TREM2,LAX1,CRTAM,SAMSN1,TNFAIP8L2,PDCD1LG2,HAVCR2,CD300LF,TIGIT,IL4I1,MILR1,TBC1D10C,CCR2
7_Member	GO Biological Processes	GO:0051250	negative regulation of lymphocyte activation	-37.0124	-34.5169	47/161	301,695,864,942,972,1493,2213,2267,2268,3071,3123,3134,3135,3559,3620,3659,3718,3902,4332,6693,7128,7305,7805,7940,8651,10288,10457,10859,10875,11006,11314,11326,26191,26279,29126,30009,50943,53833,54900,56253,64092,79626,80380,84868,201633,259307,374403	ANXA1,BTK,RUNX3,CD86,CD74,CTLA4,FCGR2B,FGL1,FGR,NCKAP1L,HLA-DRB1,HLA-F,HLA-G,IL2RA,IDO1,IRF1,JAK3,LAG3,MNDA,SPN,TNFAIP3,TYROBP,LAPTM5,LST1,SOCS1,LILRB2,GPNMB,LILRB1,FGL2,LILRB4,CD300A,VSIG4,PTPN22,PLA2G2D,CD274,TBX21,FOXP3,IL20RB,LAX1,CRTAM,SAMSN1,TNFAIP8L2,PDCD1LG2,HAVCR2,TIGIT,IL4I1,TBC1D10C
7_Member	GO Biological Processes	GO:0050868	negative regulation of T cell activation	-30.7434	-28.4341	38/125	301,864,942,972,1493,2213,2267,3071,3123,3135,3559,3620,3659,3718,3902,6693,7805,8651,10288,10457,10859,10875,11006,11314,11326,26191,26279,29126,30009,50943,53833,54900,56253,79626,80380,84868,201633,259307	ANXA1,RUNX3,CD86,CD74,CTLA4,FCGR2B,FGL1,NCKAP1L,HLA-DRB1,HLA-G,IL2RA,IDO1,IRF1,JAK3,LAG3,SPN,LAPTM5,SOCS1,LILRB2,GPNMB,LILRB1,FGL2,LILRB4,CD300A,VSIG4,PTPN22,PLA2G2D,CD274,TBX21,FOXP3,IL20RB,LAX1,CRTAM,TNFAIP8L2,PDCD1LG2,HAVCR2,TIGIT,IL4I1
7_Member	GO Biological Processes	GO:1903038	negative regulation of leukocyte cell-cell adhesion	-29.3953	-27.09	39/144	301,864,942,972,1493,2213,2267,3071,3123,3135,3559,3620,3659,3718,3902,6366,6693,7805,8651,10288,10457,10859,10875,11006,11314,11326,26191,26279,29126,30009,50943,53833,54900,56253,79626,80380,84868,201633,259307	ANXA1,RUNX3,CD86,CD74,CTLA4,FCGR2B,FGL1,NCKAP1L,HLA-DRB1,HLA-G,IL2RA,IDO1,IRF1,JAK3,LAG3,CCL21,SPN,LAPTM5,SOCS1,LILRB2,GPNMB,LILRB1,FGL2,LILRB4,CD300A,VSIG4,PTPN22,PLA2G2D,CD274,TBX21,FOXP3,IL20RB,LAX1,CRTAM,TNFAIP8L2,PDCD1LG2,HAVCR2,TIGIT,IL4I1
7_Member	GO Biological Processes	GO:0007162	negative regulation of cell adhesion	-26.4967	-24.293	50/305	301,864,942,972,1493,2213,2267,2633,3071,3123,3135,3557,3559,3620,3659,3718,3902,4241,4321,5788,6366,6688,6693,7045,7805,8651,9404,10154,10288,10457,10859,10875,11006,11314,11326,26191,26279,27299,29126,30009,50943,53833,54900,56253,79626,80380,84868,168002,201633,259307	ANXA1,RUNX3,CD86,CD74,CTLA4,FCGR2B,FGL1,GBP1,NCKAP1L,HLA-DRB1,HLA-G,IL1RN,IL2RA,IDO1,IRF1,JAK3,LAG3,MELTF,MMP12,PTPRC,CCL21,SPI1,SPN,TGFBI,LAPTM5,SOCS1,LPXN,PLXNC1,LILRB2,GPNMB,LILRB1,FGL2,LILRB4,CD300A,VSIG4,PTPN22,PLA2G2D,ADAMDEC1,CD274,TBX21,FOXP3,IL20RB,LAX1,CRTAM,TNFAIP8L2,PDCD1LG2,HAVCR2,DACT2,TIGIT,IL4I1
7_Member	GO Biological Processes	GO:0022408	negative regulation of cell-cell adhesion	-25.7981	-23.6037	41/199	301,864,942,972,1493,2213,2267,3071,3123,3135,3557,3559,3620,3659,3718,3902,6366,6688,6693,7805,8651,10288,10457,10859,10875,11006,11314,11326,26191,26279,29126,30009,50943,53833,54900,56253,79626,80380,84868,201633,259307	ANXA1,RUNX3,CD86,CD74,CTLA4,FCGR2B,FGL1,NCKAP1L,HLA-DRB1,HLA-G,IL1RN,IL2RA,IDO1,IRF1,JAK3,LAG3,CCL21,SPI1,SPN,LAPTM5,SOCS1,LILRB2,GPNMB,LILRB1,FGL2,LILRB4,CD300A,VSIG4,PTPN22,PLA2G2D,CD274,TBX21,FOXP3,IL20RB,LAX1,CRTAM,TNFAIP8L2,PDCD1LG2,HAVCR2,TIGIT,IL4I1
7_Member	GO Biological Processes	GO:0070664	negative regulation of leukocyte proliferation	-24.2546	-22.0955	29/91	695,942,1493,2213,3123,3135,3559,3620,4332,6355,6693,7128,7305,7940,10288,10457,10859,11006,11314,11326,26279,26585,29126,50943,53833,56253,80380,84868,259307	BTK,CD86,CTLA4,FCGR2B,HLA-DRB1,HLA-G,IL2RA,IDO1,MNDA,CCL8,SPN,TNFAIP3,TYROBP,LST1,LILRB2,GPNMB,LILRB1,LILRB4,CD300A,VSIG4,PLA2G2D,GREM1,CD274,FOXP3,IL20RB,CRTAM,PDCD1LG2,HAVCR2,IL4I1
7_Member	GO Biological Processes	GO:0050672	negative regulation of lymphocyte proliferation	-21.4381	-19.3655	26/84	695,942,1493,2213,3123,3135,3559,3620,4332,6693,7305,7940,10288,10457,10859,11006,11314,11326,26279,29126,50943,53833,56253,80380,84868,259307	BTK,CD86,CTLA4,FCGR2B,HLA-DRB1,HLA-G,IL2RA,IDO1,MNDA,SPN,TYROBP,LST1,LILRB2,GPNMB,LILRB1,LILRB4,CD300A,VSIG4,PLA2G2D,CD274,FOXP3,IL20RB,CRTAM,PDCD1LG2,HAVCR2,IL4I1
7_Member	GO Biological Processes	GO:0032945	negative regulation of mononuclear cell proliferation	-21.2892	-19.2235	26/85	695,942,1493,2213,3123,3135,3559,3620,4332,6693,7305,7940,10288,10457,10859,11006,11314,11326,26279,29126,50943,53833,56253,80380,84868,259307	BTK,CD86,CTLA4,FCGR2B,HLA-DRB1,HLA-G,IL2RA,IDO1,MNDA,SPN,TYROBP,LST1,LILRB2,GPNMB,LILRB1,LILRB4,CD300A,VSIG4,PLA2G2D,CD274,FOXP3,IL20RB,CRTAM,PDCD1LG2,HAVCR2,IL4I1
7_Member	GO Biological Processes	GO:0008285	negative regulation of cell population proliferation	-19.452	-17.4516	68/784	199,240,348,567,695,864,942,1361,1436,1493,2069,2213,2919,3123,3135,3249,3430,3437,3458,3553,3559,3569,3600,3604,3620,3659,4049,4332,5008,5909,5918,5920,6347,6355,6423,6648,6693,6772,7124,7128,7305,7453,7940,8061,9982,10288,10457,10630,10859,11006,11040,11314,11326,26279,26585,29126,50943,53833,54209,54997,55423,56253,80380,84868,84913,197358,259307,414062	AIF1,ALOX5,APOE,B2M,BTK,RUNX3,CD86,CPB2,CSF1R,CTLA4,EREG,FCGR2B,CXCL1,HLA-DRB1,HLA-G,HPN,IFI35,IFIT3,IFNG,IL1B,IL2RA,IL6,IL15,TNFRSF9,IDO1,IRF1,LTA,MNDA,OSM,RAP1GAP,RARRES1,PLAAT4,CCL2,CCL8,SFRP2,SOD2,SPN,STAT1,TNF,TNFAIP3,TYROBP,WARS1,LST1,FOSL1,FGFBP1,LILRB2,GPNMB,PDPN,LILRB1,LILRB4,PIM2,CD300A,VSIG4,PLA2G2D,GREM1,CD274,FOXP3,IL20RB,TREM2,TESC,SIRPG,CRTAM,PDCD1LG2,HAVCR2,ATOH8,NLRC3,IL4I1,CCL3L3
7_Member	GO Biological Processes	GO:0042130	negative regulation of T cell proliferation	-16.1435	-14.2378	20/68	942,1493,3123,3135,3559,3620,6693,10288,10457,10859,11006,11326,26279,29126,50943,53833,56253,80380,84868,259307	CD86,CTLA4,HLA-DRB1,HLA-G,IL2RA,IDO1,SPN,LILRB2,GPNMB,LILRB1,LILRB4,VSIG4,PLA2G2D,CD274,FOXP3,IL20RB,CRTAM,PDCD1LG2,HAVCR2,IL4I1
8_Summary	GO Biological Processes	GO:0002250	adaptive immune response	-64.6798	-61.7133	112/617	301,567,608,695,712,713,714,716,722,920,923,924,925,930,939,942,958,970,972,973,974,1439,1493,1520,1880,2207,2209,2213,2214,2267,3004,3105,3106,3107,3109,3111,3112,3113,3115,3117,3118,3119,3120,3122,3123,3127,3135,3458,3512,3569,3606,3662,3702,3718,3821,3824,3902,3903,4068,4277,5133,5293,5294,5551,5909,6504,6693,6890,6891,7099,7462,7535,8320,8809,8832,10068,10148,10288,10384,10462,10563,10859,110…	ANXA1,B2M,TNFRSF17,BTK,C1QA,C1QB,C1QC,C1S,C4BPA,CD4,CD6,CD7,CD8A,CD19,CD27,CD86,CD40,CD70,CD74,CD79A,CD79B,CSF2RB,CTLA4,CTSS,GPR183,FCER1G,FCGR1A,FCGR2B,FCGR3A,FGL1,GZMM,HLA-A,HLA-B,HLA-C,HLA-DMB,HLA-DOA,HLA-DOB,HLA-DPA1,HLA-DPB1,HLA-DQA1,HLA-DQA2,HLA-DQB1,HLA-DQB2,HLA-DRA,HLA-DRB1,HLA-DRB5,HLA-G,IFNG,JCHAIN,IL6,IL18,IRF4,ITK,JAK3,KLRC1,KLRD1,LAG3,LAIR1,SH2D1A,MICB,PDCD1,PIK3CD,PIK3CG,PRF1,RAP1GA…
8_Member	GO Biological Processes	GO:0002250	adaptive immune response	-64.6798	-61.7133	112/617	301,567,608,695,712,713,714,716,722,920,923,924,925,930,939,942,958,970,972,973,974,1439,1493,1520,1880,2207,2209,2213,2214,2267,3004,3105,3106,3107,3109,3111,3112,3113,3115,3117,3118,3119,3120,3122,3123,3127,3135,3458,3512,3569,3606,3662,3702,3718,3821,3824,3902,3903,4068,4277,5133,5293,5294,5551,5909,6504,6693,6890,6891,7099,7462,7535,8320,8809,8832,10068,10148,10288,10384,10462,10563,10859,110…	ANXA1,B2M,TNFRSF17,BTK,C1QA,C1QB,C1QC,C1S,C4BPA,CD4,CD6,CD7,CD8A,CD19,CD27,CD86,CD40,CD70,CD74,CD79A,CD79B,CSF2RB,CTLA4,CTSS,GPR183,FCER1G,FCGR1A,FCGR2B,FCGR3A,FGL1,GZMM,HLA-A,HLA-B,HLA-C,HLA-DMB,HLA-DOA,HLA-DOB,HLA-DPA1,HLA-DPB1,HLA-DQA1,HLA-DQA2,HLA-DQB1,HLA-DQB2,HLA-DRA,HLA-DRB1,HLA-DRB5,HLA-G,IFNG,JCHAIN,IL6,IL18,IRF4,ITK,JAK3,KLRC1,KLRD1,LAG3,LAIR1,SH2D1A,MICB,PDCD1,PIK3CD,PIK3CG,PRF1,RAP1GA…
8_Member	GO Biological Processes	GO:0002252	immune effector process	-61.8634	-58.9481	94/428	567,629,695,712,713,714,716,722,925,930,939,958,970,972,1439,1794,1880,2207,2209,2213,2214,2268,3002,3004,3055,3105,3109,3111,3112,3113,3115,3117,3118,3119,3120,3122,3123,3127,3135,3394,3430,3458,3569,3606,3662,3683,3815,3824,3936,3956,4064,4818,5272,5293,5294,5319,5450,5551,5730,5734,6338,6348,6504,6688,6693,7099,7305,7409,7462,8320,8809,10384,10859,10875,11118,11151,11326,26253,30009,50615,5094…	B2M,CFB,BTK,C1QA,C1QB,C1QC,C1S,C4BPA,CD8A,CD19,CD27,CD40,CD70,CD74,CSF2RB,DOCK2,GPR183,FCER1G,FCGR1A,FCGR2B,FCGR3A,FGR,GZMB,GZMM,HCK,HLA-A,HLA-DMB,HLA-DOA,HLA-DOB,HLA-DPA1,HLA-DPB1,HLA-DQA1,HLA-DQA2,HLA-DQB1,HLA-DQB2,HLA-DRA,HLA-DRB1,HLA-DRB5,HLA-G,IRF8,IFI35,IFNG,IL6,IL18,IRF4,ITGAL,KIT,KLRD1,LCP1,LGALS1,CD180,NKG7,SERPINB9,PIK3CD,PIK3CG,PLA2G1B,POU2AF1,PRF1,PTGDS,PTGER4,SCNN1B,CCL3,SLAMF1,SPI1,…
8_Member	GO Biological Processes	GO:0002443	leukocyte mediated immunity	-39.6242	-37.0678	60/270	567,695,712,713,714,716,722,925,930,939,958,970,972,1439,2207,2209,2213,2214,3002,3004,3105,3109,3111,3112,3113,3115,3117,3118,3119,3120,3122,3123,3127,3135,3569,3606,3815,3824,4818,5272,5293,5294,5319,5551,5730,6338,6348,7462,10384,11118,11151,50615,50943,51311,57823,64005,84174,201294,284021,100423062	B2M,BTK,C1QA,C1QB,C1QC,C1S,C4BPA,CD8A,CD19,CD27,CD40,CD70,CD74,CSF2RB,FCER1G,FCGR1A,FCGR2B,FCGR3A,GZMB,GZMM,HLA-A,HLA-DMB,HLA-DOA,HLA-DOB,HLA-DPA1,HLA-DPB1,HLA-DQA1,HLA-DQA2,HLA-DQB1,HLA-DQB2,HLA-DRA,HLA-DRB1,HLA-DRB5,HLA-G,IL6,IL18,KIT,KLRD1,NKG7,SERPINB9,PIK3CD,PIK3CG,PLA2G1B,PRF1,PTGDS,SCNN1B,CCL3,LAT2,BTN3A3,BTN3A2,CORO1A,IL21R,FOXP3,TLR8,SLAMF7,MYO1G,SLA2,UNC13D,MILR1,IGLL5
8_Member	GO Biological Processes	GO:0002460	adaptive immune response based on somatic recombination of immune receptors built from immunoglobulin superfamily domains	-37.5075	-34.991	55/236	567,695,712,713,714,716,722,925,930,939,958,970,972,1439,2207,2209,2213,2214,3004,3105,3109,3111,3112,3113,3115,3117,3118,3119,3120,3122,3123,3127,3135,3569,3606,3662,5551,6693,7099,8809,10068,10148,10384,10563,11118,30009,50615,50943,51311,64005,84174,89857,114836,201294,100423062	B2M,BTK,C1QA,C1QB,C1QC,C1S,C4BPA,CD8A,CD19,CD27,CD40,CD70,CD74,CSF2RB,FCER1G,FCGR1A,FCGR2B,FCGR3A,GZMM,HLA-A,HLA-DMB,HLA-DOA,HLA-DOB,HLA-DPA1,HLA-DPB1,HLA-DQA1,HLA-DQA2,HLA-DQB1,HLA-DQB2,HLA-DRA,HLA-DRB1,HLA-DRB5,HLA-G,IL6,IL18,IRF4,PRF1,SPN,TLR4,IL18R1,IL18BP,EBI3,BTN3A3,CXCL13,BTN3A2,TBX21,IL21R,FOXP3,TLR8,MYO1G,SLA2,KLHL6,SLAMF6,UNC13D,IGLL5
8_Member	WikiPathways	WP2328	Allograft Rejection	-37.3197	-34.8119	38/89	355,356,712,713,714,942,958,1493,3002,3105,3106,3107,3109,3111,3112,3113,3115,3117,3118,3119,3122,3123,3127,3134,3135,3458,3553,3559,4283,5551,6363,6366,6373,6772,7124,10563,10578,50943	FAS,FASLG,C1QA,C1QB,C1QC,CD86,CD40,CTLA4,GZMB,HLA-A,HLA-B,HLA-C,HLA-DMB,HLA-DOA,HLA-DOB,HLA-DPA1,HLA-DPB1,HLA-DQA1,HLA-DQA2,HLA-DQB1,HLA-DRA,HLA-DRB1,HLA-DRB5,HLA-F,HLA-G,IFNG,IL1B,IL2RA,CXCL9,PRF1,CCL19,CCL21,CXCL11,STAT1,TNF,CXCL13,GNLY,FOXP3
8_Member	KEGG Pathway	hsa05332	Graft-versus-host disease	-33.2102	-30.808	27/42	355,356,942,3002,3105,3106,3107,3109,3111,3112,3113,3115,3117,3118,3119,3122,3123,3127,3134,3135,3458,3553,3569,3821,3824,5551,7124	FAS,FASLG,CD86,GZMB,HLA-A,HLA-B,HLA-C,HLA-DMB,HLA-DOA,HLA-DOB,HLA-DPA1,HLA-DPB1,HLA-DQA1,HLA-DQA2,HLA-DQB1,HLA-DRA,HLA-DRB1,HLA-DRB5,HLA-F,HLA-G,IFNG,IL1B,IL6,KLRC1,KLRD1,PRF1,TNF
8_Member	GO Biological Processes	GO:0002449	lymphocyte mediated immunity	-31.8561	-29.4961	49/226	567,695,712,713,714,716,722,925,930,939,958,970,972,1439,2207,2209,2213,2214,3002,3004,3105,3109,3111,3112,3113,3115,3117,3118,3119,3120,3122,3123,3127,3135,3606,3824,4818,5551,10384,11118,11151,50615,50943,51311,57823,64005,84174,201294,100423062	B2M,BTK,C1QA,C1QB,C1QC,C1S,C4BPA,CD8A,CD19,CD27,CD40,CD70,CD74,CSF2RB,FCER1G,FCGR1A,FCGR2B,FCGR3A,GZMB,GZMM,HLA-A,HLA-DMB,HLA-DOA,HLA-DOB,HLA-DPA1,HLA-DPB1,HLA-DQA1,HLA-DQA2,HLA-DQB1,HLA-DQB2,HLA-DRA,HLA-DRB1,HLA-DRB5,HLA-G,IL18,KLRD1,NKG7,PRF1,BTN3A3,BTN3A2,CORO1A,IL21R,FOXP3,TLR8,SLAMF7,MYO1G,SLA2,UNC13D,IGLL5
8_Member	KEGG Pathway	hsa04514	Cell adhesion molecules	-31.1851	-28.8555	41/149	914,920,923,925,926,942,958,1001,1493,3105,3106,3107,3109,3111,3112,3113,3115,3117,3118,3119,3122,3123,3127,3134,3135,3385,3683,3684,3689,3695,5133,5788,6402,6404,6614,6693,7412,29126,29851,80380,201633	CD2,CD4,CD6,CD8A,CD8B,CD86,CD40,CDH3,CTLA4,HLA-A,HLA-B,HLA-C,HLA-DMB,HLA-DOA,HLA-DOB,HLA-DPA1,HLA-DPB1,HLA-DQA1,HLA-DQA2,HLA-DQB1,HLA-DRA,HLA-DRB1,HLA-DRB5,HLA-F,HLA-G,ICAM3,ITGAL,ITGAM,ITGB2,ITGB7,PDCD1,PTPRC,SELL,SELPLG,SIGLEC1,SPN,VCAM1,CD274,ICOS,PDCD1LG2,TIGIT
8_Member	KEGG Pathway	hsa04640	Hematopoietic cell lineage	-30.9651	-28.6396	35/99	914,915,916,917,920,921,924,925,926,929,930,931,951,952,1435,1436,2209,3109,3111,3112,3113,3115,3117,3118,3119,3122,3123,3127,3553,3559,3569,3575,3684,3815,7124	CD2,CD3D,CD3E,CD3G,CD4,CD5,CD7,CD8A,CD8B,CD14,CD19,MS4A1,CD37,CD38,CSF1,CSF1R,FCGR1A,HLA-DMB,HLA-DOA,HLA-DOB,HLA-DPA1,HLA-DPB1,HLA-DQA1,HLA-DQA2,HLA-DQB1,HLA-DRA,HLA-DRB1,HLA-DRB5,IL1B,IL2RA,IL6,IL7R,ITGAM,KIT,TNF
8_Member	KEGG Pathway	hsa04612	Antigen processing and presentation	-29.3528	-27.0515	31/78	567,920,925,926,972,1520,3105,3106,3107,3109,3111,3112,3113,3115,3117,3118,3119,3122,3123,3127,3134,3135,3310,3458,3805,3821,3824,4261,6890,6891,7124	B2M,CD4,CD8A,CD8B,CD74,CTSS,HLA-A,HLA-B,HLA-C,HLA-DMB,HLA-DOA,HLA-DOB,HLA-DPA1,HLA-DPB1,HLA-DQA1,HLA-DQA2,HLA-DQB1,HLA-DRA,HLA-DRB1,HLA-DRB5,HLA-F,HLA-G,HSPA6,IFNG,KIR2DL4,KLRC1,KLRD1,CIITA,TAP1,TAP2,TNF
8_Member	KEGG Pathway	hsa05330	Allograft rejection	-29.2921	-26.9946	24/38	355,356,942,958,3002,3105,3106,3107,3109,3111,3112,3113,3115,3117,3118,3119,3122,3123,3127,3134,3135,3458,5551,7124	FAS,FASLG,CD86,CD40,GZMB,HLA-A,HLA-B,HLA-C,HLA-DMB,HLA-DOA,HLA-DOB,HLA-DPA1,HLA-DPB1,HLA-DQA1,HLA-DQA2,HLA-DQB1,HLA-DRA,HLA-DRB1,HLA-DRB5,HLA-F,HLA-G,IFNG,PRF1,TNF
8_Member	KEGG Pathway	hsa04940	Type I diabetes mellitus	-29.1706	-26.877	25/43	355,356,942,3002,3105,3106,3107,3109,3111,3112,3113,3115,3117,3118,3119,3122,3123,3127,3134,3135,3458,3553,4049,5551,7124	FAS,FASLG,CD86,GZMB,HLA-A,HLA-B,HLA-C,HLA-DMB,HLA-DOA,HLA-DOB,HLA-DPA1,HLA-DPB1,HLA-DQA1,HLA-DQA2,HLA-DQB1,HLA-DRA,HLA-DRB1,HLA-DRB5,HLA-F,HLA-G,IFNG,IL1B,LTA,PRF1,TNF
8_Member	KEGG Pathway	hsa05323	Rheumatoid arthritis	-27.9198	-25.67	32/93	942,1435,1493,2919,3109,3111,3112,3113,3115,3117,3118,3119,3122,3123,3127,3458,3553,3569,3600,3606,3683,3689,4050,4312,6347,6348,6352,6364,7099,7124,10673,414062	CD86,CSF1,CTLA4,CXCL1,HLA-DMB,HLA-DOA,HLA-DOB,HLA-DPA1,HLA-DPB1,HLA-DQA1,HLA-DQA2,HLA-DQB1,HLA-DRA,HLA-DRB1,HLA-DRB5,IFNG,IL1B,IL6,IL15,IL18,ITGAL,ITGB2,LTB,MMP1,CCL2,CCL3,CCL5,CCL20,TLR4,TNF,TNFSF13B,CCL3L3
8_Member	GO Biological Processes	GO:0048002	antigen processing and presentation of peptide antigen	-27.4344	-25.1984	27/60	567,972,1520,2207,2213,3105,3106,3107,3109,3111,3112,3113,3115,3117,3118,3119,3120,3122,3123,3127,3134,3135,6890,6891,30835,50856,64167	B2M,CD74,CTSS,FCER1G,FCGR2B,HLA-A,HLA-B,HLA-C,HLA-DMB,HLA-DOA,HLA-DOB,HLA-DPA1,HLA-DPB1,HLA-DQA1,HLA-DQA2,HLA-DQB1,HLA-DQB2,HLA-DRA,HLA-DRB1,HLA-DRB5,HLA-F,HLA-G,TAP1,TAP2,CD209,CLEC4A,ERAP2
8_Member	KEGG Pathway	hsa04145	Phagosome	-27.2429	-25.0134	38/152	929,1520,1536,2209,2212,2213,2214,3105,3106,3107,3109,3111,3112,3113,3115,3117,3118,3119,3122,3123,3127,3134,3135,3684,3689,4481,4688,4689,4973,6890,6891,7099,8685,11151,30835,64581,84617,653361	CD14,CTSS,CYBB,FCGR1A,FCGR2A,FCGR2B,FCGR3A,HLA-A,HLA-B,HLA-C,HLA-DMB,HLA-DOA,HLA-DOB,HLA-DPA1,HLA-DPB1,HLA-DQA1,HLA-DQA2,HLA-DQB1,HLA-DRA,HLA-DRB1,HLA-DRB5,HLA-F,HLA-G,ITGAM,ITGB2,MSR1,NCF2,NCF4,OLR1,TAP1,TAP2,TLR4,MARCO,CORO1A,CD209,CLEC7A,TUBB6,NCF1
8_Member	KEGG Pathway	hsa04659	Th17 cell differentiation	-25.5761	-23.3848	32/108	915,916,917,919,920,3109,3111,3112,3113,3115,3117,3118,3119,3122,3123,3127,3458,3553,3559,3560,3561,3569,3594,3662,3718,3932,6772,7535,10148,30009,50615,50943	CD3D,CD3E,CD3G,CD247,CD4,HLA-DMB,HLA-DOA,HLA-DOB,HLA-DPA1,HLA-DPB1,HLA-DQA1,HLA-DQA2,HLA-DQB1,HLA-DRA,HLA-DRB1,HLA-DRB5,IFNG,IL1B,IL2RA,IL2RB,IL2RG,IL6,IL12RB1,IRF4,JAK3,LCK,STAT1,ZAP70,EBI3,TBX21,IL21R,FOXP3
8_Member	Reactome Gene Sets	R-HSA-202430	Translocation of ZAP-70 to Immunological synapse	-25.4759	-23.2906	17/19	915,916,917,919,920,3113,3115,3117,3118,3119,3120,3122,3123,3127,3932,7535,26191	CD3D,CD3E,CD3G,CD247,CD4,HLA-DPA1,HLA-DPB1,HLA-DQA1,HLA-DQA2,HLA-DQB1,HLA-DQB2,HLA-DRA,HLA-DRB1,HLA-DRB5,LCK,ZAP70,PTPN22
8_Member	GO Biological Processes	GO:0019882	antigen processing and presentation	-25.2499	-23.0705	30/93	567,925,972,1520,2207,2213,3105,3106,3107,3109,3111,3112,3113,3115,3117,3118,3119,3120,3122,3123,3127,3134,3135,5696,6890,6891,9363,30835,50856,64167	B2M,CD8A,CD74,CTSS,FCER1G,FCGR2B,HLA-A,HLA-B,HLA-C,HLA-DMB,HLA-DOA,HLA-DOB,HLA-DPA1,HLA-DPB1,HLA-DQA1,HLA-DQA2,HLA-DQB1,HLA-DQB2,HLA-DRA,HLA-DRB1,HLA-DRB5,HLA-F,HLA-G,PSMB8,TAP1,TAP2,RAB33A,CD209,CLEC4A,ERAP2
8_Member	Reactome Gene Sets	R-HSA-389948	PD-1 signaling	-24.8451	-22.6716	18/23	915,916,917,919,920,3113,3115,3117,3118,3119,3120,3122,3123,3127,3932,5133,29126,80380	CD3D,CD3E,CD3G,CD247,CD4,HLA-DPA1,HLA-DPB1,HLA-DQA1,HLA-DQA2,HLA-DQB1,HLA-DQB2,HLA-DRA,HLA-DRB1,HLA-DRB5,LCK,PDCD1,CD274,PDCD1LG2
8_Member	GO Biological Processes	GO:0002478	antigen processing and presentation of exogenous peptide antigen	-23.9355	-21.7791	21/38	567,972,1520,2207,2213,3105,3109,3111,3112,3113,3115,3117,3118,3119,3120,3122,3123,3127,3134,6890,50856	B2M,CD74,CTSS,FCER1G,FCGR2B,HLA-A,HLA-DMB,HLA-DOA,HLA-DOB,HLA-DPA1,HLA-DPB1,HLA-DQA1,HLA-DQA2,HLA-DQB1,HLA-DQB2,HLA-DRA,HLA-DRB1,HLA-DRB5,HLA-F,TAP1,CLEC4A
8_Member	Reactome Gene Sets	R-HSA-202433	Generation of second messenger molecules	-23.5858	-21.4405	20/34	915,916,917,919,920,2533,3113,3115,3117,3118,3119,3120,3122,3123,3127,3702,3932,3937,7454,7535	CD3D,CD3E,CD3G,CD247,CD4,FYB1,HLA-DPA1,HLA-DPB1,HLA-DQA1,HLA-DQA2,HLA-DQB1,HLA-DQB2,HLA-DRA,HLA-DRB1,HLA-DRB5,ITK,LCK,LCP2,WAS,ZAP70
8_Member	KEGG Pathway	hsa05321	Inflammatory bowel disease	-23.354	-21.2114	25/65	3109,3111,3112,3113,3115,3117,3118,3119,3122,3123,3127,3458,3553,3561,3569,3594,3606,6772,7099,7124,8807,8809,30009,50615,50943	HLA-DMB,HLA-DOA,HLA-DOB,HLA-DPA1,HLA-DPB1,HLA-DQA1,HLA-DQA2,HLA-DQB1,HLA-DRA,HLA-DRB1,HLA-DRB5,IFNG,IL1B,IL2RG,IL6,IL12RB1,IL18,STAT1,TLR4,TNF,IL18RAP,IL18R1,TBX21,IL21R,FOXP3
8_Member	Reactome Gene Sets	R-HSA-202427	Phosphorylation of CD3 and TCR zeta chains	-23.3173	-21.1774	17/22	915,916,917,919,920,3113,3115,3117,3118,3119,3120,3122,3123,3127,3932,5788,26191	CD3D,CD3E,CD3G,CD247,CD4,HLA-DPA1,HLA-DPB1,HLA-DQA1,HLA-DQA2,HLA-DQB1,HLA-DQB2,HLA-DRA,HLA-DRB1,HLA-DRB5,LCK,PTPRC,PTPN22
8_Member	KEGG Pathway	hsa05152	Tuberculosis	-23.293	-21.1559	37/180	929,972,1520,2207,2209,2212,2213,2214,3109,3111,3112,3113,3115,3117,3118,3119,3122,3123,3127,3458,3553,3569,3587,3606,3684,3687,3689,4046,4261,6772,7099,7124,8877,11151,26253,30835,64581	CD14,CD74,CTSS,FCER1G,FCGR1A,FCGR2A,FCGR2B,FCGR3A,HLA-DMB,HLA-DOA,HLA-DOB,HLA-DPA1,HLA-DPB1,HLA-DQA1,HLA-DQA2,HLA-DQB1,HLA-DRA,HLA-DRB1,HLA-DRB5,IFNG,IL1B,IL6,IL10RA,IL18,ITGAM,ITGAX,ITGB2,LSP1,CIITA,STAT1,TLR4,TNF,SPHK1,CORO1A,CLEC4E,CD209,CLEC7A
8_Member	KEGG Pathway	hsa05320	Autoimmune thyroid disease	-22.9998	-20.8706	23/53	355,356,942,958,1493,3002,3105,3106,3107,3109,3111,3112,3113,3115,3117,3118,3119,3122,3123,3127,3134,3135,5551	FAS,FASLG,CD86,CD40,CTLA4,GZMB,HLA-A,HLA-B,HLA-C,HLA-DMB,HLA-DOA,HLA-DOB,HLA-DPA1,HLA-DPB1,HLA-DQA1,HLA-DQA2,HLA-DQB1,HLA-DRA,HLA-DRB1,HLA-DRB5,HLA-F,HLA-G,PRF1
8_Member	KEGG Pathway	hsa05169	Epstein-Barr virus infection	-22.4498	-20.3386	38/202	355,567,695,864,915,916,917,919,930,958,3105,3106,3107,3109,3111,3112,3113,3115,3117,3118,3119,3122,3123,3127,3134,3135,3569,3627,3683,3718,4939,5293,6772,6890,6891,7124,7128,9636	FAS,B2M,BTK,RUNX3,CD3D,CD3E,CD3G,CD247,CD19,CD40,HLA-A,HLA-B,HLA-C,HLA-DMB,HLA-DOA,HLA-DOB,HLA-DPA1,HLA-DPB1,HLA-DQA1,HLA-DQA2,HLA-DQB1,HLA-DRA,HLA-DRB1,HLA-DRB5,HLA-F,HLA-G,IL6,CXCL10,ITGAL,JAK3,OAS2,PIK3CD,STAT1,TAP1,TAP2,TNF,TNFAIP3,ISG15
8_Member	KEGG Pathway	hsa05150	Staphylococcus aureus infection	-22.2408	-20.1445	28/96	629,712,713,714,716,719,2209,2212,2213,2214,2357,2359,3109,3111,3112,3113,3115,3117,3118,3119,3122,3123,3127,3683,3684,3689,5724,6404	CFB,C1QA,C1QB,C1QC,C1S,C3AR1,FCGR1A,FCGR2A,FCGR2B,FCGR3A,FPR1,FPR3,HLA-DMB,HLA-DOA,HLA-DOB,HLA-DPA1,HLA-DPB1,HLA-DQA1,HLA-DQA2,HLA-DQB1,HLA-DRA,HLA-DRB1,HLA-DRB5,ITGAL,ITGAM,ITGB2,PTAFR,SELPLG
8_Member	KEGG Pathway	hsa04658	Th1 and Th2 cell differentiation	-21.5478	-19.4706	27/92	864,915,916,917,919,920,3109,3111,3112,3113,3115,3117,3118,3119,3122,3123,3127,3458,3559,3560,3561,3594,3718,3932,6772,7535,30009	RUNX3,CD3D,CD3E,CD3G,CD247,CD4,HLA-DMB,HLA-DOA,HLA-DOB,HLA-DPA1,HLA-DPB1,HLA-DQA1,HLA-DQA2,HLA-DQB1,HLA-DRA,HLA-DRB1,HLA-DRB5,IFNG,IL2RA,IL2RB,IL2RG,IL12RB1,JAK3,LCK,STAT1,ZAP70,TBX21
8_Member	GO Biological Processes	GO:0019884	antigen processing and presentation of exogenous antigen	-21.383	-19.3148	21/47	567,972,1520,2207,2213,3105,3109,3111,3112,3113,3115,3117,3118,3119,3120,3122,3123,3127,3134,6890,50856	B2M,CD74,CTSS,FCER1G,FCGR2B,HLA-A,HLA-DMB,HLA-DOA,HLA-DOB,HLA-DPA1,HLA-DPB1,HLA-DQA1,HLA-DQA2,HLA-DQB1,HLA-DQB2,HLA-DRA,HLA-DRB1,HLA-DRB5,HLA-F,TAP1,CLEC4A
8_Member	KEGG Pathway	hsa05140	Leishmaniasis	-21.2197	-19.1586	25/77	1536,2209,2212,2214,3109,3111,3112,3113,3115,3117,3118,3119,3122,3123,3127,3458,3553,3684,3689,4688,4689,6772,7099,7124,653361	CYBB,FCGR1A,FCGR2A,FCGR3A,HLA-DMB,HLA-DOA,HLA-DOB,HLA-DPA1,HLA-DPB1,HLA-DQA1,HLA-DQA2,HLA-DQB1,HLA-DRA,HLA-DRB1,HLA-DRB5,IFNG,IL1B,ITGAM,ITGB2,NCF2,NCF4,STAT1,TLR4,TNF,NCF1
8_Member	KEGG Pathway	hsa05166	Human T-cell leukemia virus 1 infection	-20.9303	-18.8759	38/222	567,915,916,917,920,958,3105,3106,3107,3109,3111,3112,3113,3115,3117,3118,3119,3122,3123,3127,3134,3135,3559,3560,3561,3569,3600,3601,3683,3689,3718,3932,4049,4316,5293,6688,7124,8061	B2M,CD3D,CD3E,CD3G,CD4,CD40,HLA-A,HLA-B,HLA-C,HLA-DMB,HLA-DOA,HLA-DOB,HLA-DPA1,HLA-DPB1,HLA-DQA1,HLA-DQA2,HLA-DQB1,HLA-DRA,HLA-DRB1,HLA-DRB5,HLA-F,HLA-G,IL2RA,IL2RB,IL2RG,IL6,IL15,IL15RA,ITGAL,ITGB2,JAK3,LCK,LTA,MMP7,PIK3CD,SPI1,TNF,FOSL1
8_Member	KEGG Pathway	hsa04672	Intestinal immune network for IgA production	-20.9094	-18.8594	21/49	608,942,958,3109,3111,3112,3113,3115,3117,3118,3119,3122,3123,3127,3569,3600,3601,3695,7852,10673,29851	TNFRSF17,CD86,CD40,HLA-DMB,HLA-DOA,HLA-DOB,HLA-DPA1,HLA-DPB1,HLA-DQA1,HLA-DQA2,HLA-DQB1,HLA-DRA,HLA-DRB1,HLA-DRB5,IL6,IL15,IL15RA,ITGB7,CXCR4,TNFSF13B,ICOS
8_Member	GO Biological Processes	GO:0019724	B cell mediated immunity	-20.7851	-18.7373	34/173	567,695,712,713,714,716,722,930,939,958,970,972,1439,2207,2209,2213,2214,3109,3111,3112,3113,3115,3117,3118,3119,3120,3122,3123,3127,3135,50615,51311,84174,100423062	B2M,BTK,C1QA,C1QB,C1QC,C1S,C4BPA,CD19,CD27,CD40,CD70,CD74,CSF2RB,FCER1G,FCGR1A,FCGR2B,FCGR3A,HLA-DMB,HLA-DOA,HLA-DOB,HLA-DPA1,HLA-DPB1,HLA-DQA1,HLA-DQA2,HLA-DQB1,HLA-DQB2,HLA-DRA,HLA-DRB1,HLA-DRB5,HLA-G,IL21R,TLR8,SLA2,IGLL5
8_Member	KEGG Pathway	hsa05416	Viral myocarditis	-20.0838	-18.0613	22/60	942,958,3105,3106,3107,3109,3111,3112,3113,3115,3117,3118,3119,3122,3123,3127,3134,3135,3683,3689,5551,5880	CD86,CD40,HLA-A,HLA-B,HLA-C,HLA-DMB,HLA-DOA,HLA-DOB,HLA-DPA1,HLA-DPB1,HLA-DQA1,HLA-DQA2,HLA-DQB1,HLA-DRA,HLA-DRB1,HLA-DRB5,HLA-F,HLA-G,ITGAL,ITGB2,PRF1,RAC2
8_Member	GO Biological Processes	GO:0019886	antigen processing and presentation of exogenous peptide antigen via MHC class II	-19.7365	-17.7222	17/30	567,972,1520,2207,2213,3109,3111,3112,3113,3115,3117,3118,3119,3120,3122,3123,3127	B2M,CD74,CTSS,FCER1G,FCGR2B,HLA-DMB,HLA-DOA,HLA-DOB,HLA-DPA1,HLA-DPB1,HLA-DQA1,HLA-DQA2,HLA-DQB1,HLA-DQB2,HLA-DRA,HLA-DRB1,HLA-DRB5
8_Member	GO Biological Processes	GO:0002495	antigen processing and presentation of peptide antigen via MHC class II	-19.0814	-17.0908	17/32	567,972,1520,2207,2213,3109,3111,3112,3113,3115,3117,3118,3119,3120,3122,3123,3127	B2M,CD74,CTSS,FCER1G,FCGR2B,HLA-DMB,HLA-DOA,HLA-DOB,HLA-DPA1,HLA-DPB1,HLA-DQA1,HLA-DQA2,HLA-DQB1,HLA-DQB2,HLA-DRA,HLA-DRB1,HLA-DRB5
8_Member	GO Biological Processes	GO:0002504	antigen processing and presentation of peptide or polysaccharide antigen via MHC class II	-18.7766	-16.7973	17/33	567,972,1520,2207,2213,3109,3111,3112,3113,3115,3117,3118,3119,3120,3122,3123,3127	B2M,CD74,CTSS,FCER1G,FCGR2B,HLA-DMB,HLA-DOA,HLA-DOB,HLA-DPA1,HLA-DPB1,HLA-DQA1,HLA-DQA2,HLA-DQB1,HLA-DQB2,HLA-DRA,HLA-DRB1,HLA-DRB5
8_Member	Reactome Gene Sets	R-HSA-388841	Costimulation by the CD28 family	-18.5519	-16.5763	22/69	915,916,917,919,920,942,1493,3113,3115,3117,3118,3119,3120,3122,3123,3127,3932,5133,7409,29126,29851,80380	CD3D,CD3E,CD3G,CD247,CD4,CD86,CTLA4,HLA-DPA1,HLA-DPB1,HLA-DQA1,HLA-DQA2,HLA-DQB1,HLA-DQB2,HLA-DRA,HLA-DRB1,HLA-DRB5,LCK,PDCD1,VAV1,CD274,ICOS,PDCD1LG2
8_Member	GO Biological Processes	GO:0002399	MHC class II protein complex assembly	-18.4392	-16.4709	13/16	567,3109,3111,3112,3113,3115,3117,3118,3119,3120,3122,3123,3127	B2M,HLA-DMB,HLA-DOA,HLA-DOB,HLA-DPA1,HLA-DPB1,HLA-DQA1,HLA-DQA2,HLA-DQB1,HLA-DQB2,HLA-DRA,HLA-DRB1,HLA-DRB5
8_Member	GO Biological Processes	GO:0002503	peptide antigen assembly with MHC class II protein complex	-18.4392	-16.4709	13/16	567,3109,3111,3112,3113,3115,3117,3118,3119,3120,3122,3123,3127	B2M,HLA-DMB,HLA-DOA,HLA-DOB,HLA-DPA1,HLA-DPB1,HLA-DQA1,HLA-DQA2,HLA-DQB1,HLA-DQB2,HLA-DRA,HLA-DRB1,HLA-DRB5
8_Member	Reactome Gene Sets	R-HSA-202403	TCR signaling	-18.2355	-16.2744	27/120	915,916,917,919,920,2533,3113,3115,3117,3118,3119,3120,3122,3123,3127,3702,3932,3937,5696,5698,5699,5788,7454,7535,26191,50852,84433	CD3D,CD3E,CD3G,CD247,CD4,FYB1,HLA-DPA1,HLA-DPB1,HLA-DQA1,HLA-DQA2,HLA-DQB1,HLA-DQB2,HLA-DRA,HLA-DRB1,HLA-DRB5,ITK,LCK,LCP2,PSMB8,PSMB9,PSMB10,PTPRC,WAS,ZAP70,PTPN22,TRAT1,CARD11
8_Member	KEGG Pathway	hsa05164	Influenza A	-17.9309	-15.9804	31/171	355,356,834,3109,3111,3112,3113,3115,3117,3118,3119,3122,3123,3127,3458,3553,3569,3606,3627,4261,4939,5293,6347,6352,6772,7099,7113,7124,51284,64135,91543	FAS,FASLG,CASP1,HLA-DMB,HLA-DOA,HLA-DOB,HLA-DPA1,HLA-DPB1,HLA-DQA1,HLA-DQA2,HLA-DQB1,HLA-DRA,HLA-DRB1,HLA-DRB5,IFNG,IL1B,IL6,IL18,CXCL10,CIITA,OAS2,PIK3CD,CCL2,CCL5,STAT1,TLR4,TMPRSS2,TNF,TLR7,IFIH1,RSAD2
8_Member	WikiPathways	WP4217	Ebola virus pathway in host	-17.1892	-15.2541	27/131	684,2348,3105,3106,3107,3109,3111,3112,3113,3115,3117,3118,3119,3120,3122,3123,3127,3134,3135,3385,5293,6772,7099,10462,11314,30835,84868	BST2,FOLR1,HLA-A,HLA-B,HLA-C,HLA-DMB,HLA-DOA,HLA-DOB,HLA-DPA1,HLA-DPB1,HLA-DQA1,HLA-DQA2,HLA-DQB1,HLA-DQB2,HLA-DRA,HLA-DRB1,HLA-DRB5,HLA-F,HLA-G,ICAM3,PIK3CD,STAT1,TLR4,CLEC10A,CD300A,CD209,HAVCR2
8_Member	GO Biological Processes	GO:0016064	immunoglobulin mediated immune response	-17.1054	-15.172	30/169	567,695,712,713,714,716,722,930,939,972,1439,2207,2209,2213,2214,3109,3111,3112,3113,3115,3117,3118,3119,3120,3122,3123,3127,50615,51311,100423062	B2M,BTK,C1QA,C1QB,C1QC,C1S,C4BPA,CD19,CD27,CD74,CSF2RB,FCER1G,FCGR1A,FCGR2B,FCGR3A,HLA-DMB,HLA-DOA,HLA-DOB,HLA-DPA1,HLA-DPB1,HLA-DQA1,HLA-DQA2,HLA-DQB1,HLA-DQB2,HLA-DRA,HLA-DRB1,HLA-DRB5,IL21R,TLR8,IGLL5
8_Member	KEGG Pathway	hsa05145	Toxoplasmosis	-16.8426	-14.9142	25/112	240,330,958,1234,3109,3111,3112,3113,3115,3117,3118,3119,3122,3123,3127,3310,3458,3587,3918,4261,5294,6772,7099,7124,8651	ALOX5,BIRC3,CD40,CCR5,HLA-DMB,HLA-DOA,HLA-DOB,HLA-DPA1,HLA-DPB1,HLA-DQA1,HLA-DQA2,HLA-DQB1,HLA-DRA,HLA-DRB1,HLA-DRB5,HSPA6,IFNG,IL10RA,LAMC2,CIITA,PIK3CG,STAT1,TLR4,TNF,SOCS1
8_Member	GO Biological Processes	GO:0002396	MHC protein complex assembly	-16.3361	-14.4191	13/20	567,3109,3111,3112,3113,3115,3117,3118,3119,3120,3122,3123,3127	B2M,HLA-DMB,HLA-DOA,HLA-DOB,HLA-DPA1,HLA-DPB1,HLA-DQA1,HLA-DQA2,HLA-DQB1,HLA-DQB2,HLA-DRA,HLA-DRB1,HLA-DRB5
8_Member	GO Biological Processes	GO:0002501	peptide antigen assembly with MHC protein complex	-16.3361	-14.4191	13/20	567,3109,3111,3112,3113,3115,3117,3118,3119,3120,3122,3123,3127	B2M,HLA-DMB,HLA-DOA,HLA-DOB,HLA-DPA1,HLA-DPB1,HLA-DQA1,HLA-DQA2,HLA-DQB1,HLA-DQB2,HLA-DRA,HLA-DRB1,HLA-DRB5
8_Member	KEGG Pathway	hsa05310	Asthma	-16.0984	-14.1942	15/31	958,2207,3109,3111,3112,3113,3115,3117,3118,3119,3122,3123,3127,6356,7124	CD40,FCER1G,HLA-DMB,HLA-DOA,HLA-DOB,HLA-DPA1,HLA-DPB1,HLA-DQA1,HLA-DQA2,HLA-DQB1,HLA-DRA,HLA-DRB1,HLA-DRB5,CCL11,TNF
8_Member	GO Biological Processes	GO:0002381	immunoglobulin production involved in immunoglobulin-mediated immune response	-13.0344	-11.2075	14/38	567,695,3109,3111,3112,3113,3115,3117,3118,3119,3120,3122,3123,3127	B2M,BTK,HLA-DMB,HLA-DOA,HLA-DOB,HLA-DPA1,HLA-DPB1,HLA-DQA1,HLA-DQA2,HLA-DQB1,HLA-DQB2,HLA-DRA,HLA-DRB1,HLA-DRB5
8_Member	Reactome Gene Sets	R-HSA-202424	Downstream TCR signaling	-12.8134	-10.9969	20/98	915,916,917,919,920,3113,3115,3117,3118,3119,3120,3122,3123,3127,3932,5696,5698,5699,50852,84433	CD3D,CD3E,CD3G,CD247,CD4,HLA-DPA1,HLA-DPB1,HLA-DQA1,HLA-DQA2,HLA-DQB1,HLA-DQB2,HLA-DRA,HLA-DRB1,HLA-DRB5,LCK,PSMB8,PSMB9,PSMB10,TRAT1,CARD11
8_Member	KEGG Pathway	hsa05322	Systemic lupus erythematosus	-11.8627	-10.0795	22/136	712,713,714,716,942,958,2209,2212,2214,3109,3111,3112,3113,3115,3117,3118,3119,3122,3123,3127,3458,7124	C1QA,C1QB,C1QC,C1S,CD86,CD40,FCGR1A,FCGR2A,FCGR3A,HLA-DMB,HLA-DOA,HLA-DOB,HLA-DPA1,HLA-DPB1,HLA-DQA1,HLA-DQA2,HLA-DQB1,HLA-DRA,HLA-DRB1,HLA-DRB5,IFNG,TNF
8_Member	KEGG Pathway	hsa05168	Herpes simplex virus 1 infection	-8.42004	-6.78936	36/495	330,355,356,567,684,972,3105,3106,3107,3109,3111,3112,3113,3115,3117,3118,3119,3122,3123,3127,3134,3135,3458,3553,3569,4049,4939,5293,6347,6352,6772,6890,6891,7124,29992,64135	BIRC3,FAS,FASLG,B2M,BST2,CD74,HLA-A,HLA-B,HLA-C,HLA-DMB,HLA-DOA,HLA-DOB,HLA-DPA1,HLA-DPB1,HLA-DQA1,HLA-DQA2,HLA-DQB1,HLA-DRA,HLA-DRB1,HLA-DRB5,HLA-F,HLA-G,IFNG,IL1B,IL6,LTA,OAS2,PIK3CD,CCL2,CCL5,STAT1,TAP1,TAP2,TNF,PILRA,IFIH1
8_Member	Reactome Gene Sets	R-HSA-2132295	MHC class II antigen presentation	-7.40605	-5.82429	16/123	972,1520,3109,3111,3112,3113,3115,3117,3118,3119,3120,3122,3123,3127,3902,84617	CD74,CTSS,HLA-DMB,HLA-DOA,HLA-DOB,HLA-DPA1,HLA-DPB1,HLA-DQA1,HLA-DQA2,HLA-DQB1,HLA-DQB2,HLA-DRA,HLA-DRB1,HLA-DRB5,LAG3,TUBB6
8_Member	GO Biological Processes	GO:0002377	immunoglobulin production	-6.93291	-5.38487	17/150	567,695,3109,3111,3112,3113,3115,3117,3118,3119,3120,3122,3123,3127,25939,29802,126259	B2M,BTK,HLA-DMB,HLA-DOA,HLA-DOB,HLA-DPA1,HLA-DPB1,HLA-DQA1,HLA-DQA2,HLA-DQB1,HLA-DQB2,HLA-DRA,HLA-DRB1,HLA-DRB5,SAMHD1,VPREB3,TMIGD2
8_Member	GO Biological Processes	GO:0002440	production of molecular mediator of immune response	-6.80706	-5.27067	17/153	567,695,3109,3111,3112,3113,3115,3117,3118,3119,3120,3122,3123,3127,25939,29802,126259	B2M,BTK,HLA-DMB,HLA-DOA,HLA-DOB,HLA-DPA1,HLA-DPB1,HLA-DQA1,HLA-DQA2,HLA-DQB1,HLA-DQB2,HLA-DRA,HLA-DRB1,HLA-DRB5,SAMHD1,VPREB3,TMIGD2
9_Summary	GO Biological Processes	GO:0002697	regulation of immune effector process	-59.3747	-56.4904	85/353	301,567,684,695,722,942,958,972,2213,2268,3071,3105,3106,3109,3122,3123,3134,3135,3458,3553,3569,3575,3594,3606,3662,3684,3689,3718,3805,3815,3821,3824,3902,4049,4068,5027,5225,5272,5724,5788,5880,6363,6504,6688,7099,7124,7305,7409,7454,7805,8482,8809,8832,10225,10859,10875,11005,11006,11314,11326,26191,26228,30009,30817,50943,51237,51744,53833,54209,54440,55601,56253,56833,64581,84868,91543,1148…	ANXA1,B2M,BST2,BTK,C4BPA,CD86,CD40,CD74,FCGR2B,FGR,NCKAP1L,HLA-A,HLA-B,HLA-DMB,HLA-DRA,HLA-DRB1,HLA-F,HLA-G,IFNG,IL1B,IL6,IL7R,IL12RB1,IL18,IRF4,ITGAM,ITGB2,JAK3,KIR2DL4,KIT,KLRC1,KLRD1,LAG3,LTA,SH2D1A,P2RX7,PGC,SERPINB9,PTAFR,PTPRC,RAC2,CCL19,SLAMF1,SPI1,TLR4,TNF,TYROBP,VAV1,WAS,LAPTM5,SEMA7A,IL18R1,CD84,CD96,LILRB1,FGL2,SPINK5,LILRB4,CD300A,VSIG4,PTPN22,STAP1,TBX21,ADGRE2,FOXP3,MZB1,CD244,IL20R…
9_Member	GO Biological Processes	GO:0002697	regulation of immune effector process	-59.3747	-56.4904	85/353	301,567,684,695,722,942,958,972,2213,2268,3071,3105,3106,3109,3122,3123,3134,3135,3458,3553,3569,3575,3594,3606,3662,3684,3689,3718,3805,3815,3821,3824,3902,4049,4068,5027,5225,5272,5724,5788,5880,6363,6504,6688,7099,7124,7305,7409,7454,7805,8482,8809,8832,10225,10859,10875,11005,11006,11314,11326,26191,26228,30009,30817,50943,51237,51744,53833,54209,54440,55601,56253,56833,64581,84868,91543,1148…	ANXA1,B2M,BST2,BTK,C4BPA,CD86,CD40,CD74,FCGR2B,FGR,NCKAP1L,HLA-A,HLA-B,HLA-DMB,HLA-DRA,HLA-DRB1,HLA-F,HLA-G,IFNG,IL1B,IL6,IL7R,IL12RB1,IL18,IRF4,ITGAM,ITGB2,JAK3,KIR2DL4,KIT,KLRC1,KLRD1,LAG3,LTA,SH2D1A,P2RX7,PGC,SERPINB9,PTAFR,PTPRC,RAC2,CCL19,SLAMF1,SPI1,TLR4,TNF,TYROBP,VAV1,WAS,LAPTM5,SEMA7A,IL18R1,CD84,CD96,LILRB1,FGL2,SPINK5,LILRB4,CD300A,VSIG4,PTPN22,STAP1,TBX21,ADGRE2,FOXP3,MZB1,CD244,IL20R…
9_Member	GO Biological Processes	GO:0002703	regulation of leukocyte mediated immunity	-48.1166	-45.372	64/236	567,684,695,722,958,2213,2268,3071,3105,3106,3122,3123,3134,3135,3553,3569,3575,3594,3606,3684,3689,3718,3805,3815,3821,3824,3902,4049,4068,5027,5272,5724,5788,5880,6504,6688,7099,7124,7305,7409,7454,8809,8832,10225,10859,11006,11314,26228,30009,30817,50943,53833,54209,54440,56253,64581,84868,91543,114836,201294,259197,259307,388325,729230	B2M,BST2,BTK,C4BPA,CD40,FCGR2B,FGR,NCKAP1L,HLA-A,HLA-B,HLA-DRA,HLA-DRB1,HLA-F,HLA-G,IL1B,IL6,IL7R,IL12RB1,IL18,ITGAM,ITGB2,JAK3,KIR2DL4,KIT,KLRC1,KLRD1,LAG3,LTA,SH2D1A,P2RX7,SERPINB9,PTAFR,PTPRC,RAC2,SLAMF1,SPI1,TLR4,TNF,TYROBP,VAV1,WAS,IL18R1,CD84,CD96,LILRB1,LILRB4,CD300A,STAP1,TBX21,ADGRE2,FOXP3,IL20RB,TREM2,SASH3,CRTAM,CLEC7A,HAVCR2,RSAD2,SLAMF6,UNC13D,NCR3,IL4I1,SCIMP,CCR2
9_Member	GO Biological Processes	GO:0002699	positive regulation of immune effector process	-45.4419	-42.7484	63/248	301,567,695,942,958,972,2268,3105,3106,3109,3122,3123,3134,3135,3458,3553,3569,3594,3606,3684,3689,3805,3815,3824,3902,4049,4068,5027,5225,5724,5788,5880,6363,6504,6688,7099,7124,7305,7409,7805,8482,8809,8832,10859,11314,26191,26228,30009,30817,50943,51237,51744,54209,54440,55601,56253,64581,91543,114836,201294,259197,388325,729230	ANXA1,B2M,BTK,CD86,CD40,CD74,FGR,HLA-A,HLA-B,HLA-DMB,HLA-DRA,HLA-DRB1,HLA-F,HLA-G,IFNG,IL1B,IL6,IL12RB1,IL18,ITGAM,ITGB2,KIR2DL4,KIT,KLRD1,LAG3,LTA,SH2D1A,P2RX7,PGC,PTAFR,PTPRC,RAC2,CCL19,SLAMF1,SPI1,TLR4,TNF,TYROBP,VAV1,LAPTM5,SEMA7A,IL18R1,CD84,LILRB1,CD300A,PTPN22,STAP1,TBX21,ADGRE2,FOXP3,MZB1,CD244,TREM2,SASH3,DDX60,CRTAM,CLEC7A,RSAD2,SLAMF6,UNC13D,NCR3,SCIMP,CCR2
9_Member	GO Biological Processes	GO:0002819	regulation of adaptive immune response	-35.9542	-33.4826	49/188	301,567,695,722,920,958,962,2213,3071,3105,3106,3122,3123,3134,3135,3553,3569,3575,3594,3606,3659,3718,3821,3824,4049,5027,5321,5788,6363,6504,7124,7128,7454,8809,10673,10859,11006,29126,30009,50943,53833,54209,54440,64092,64581,84868,91543,259307,729230	ANXA1,B2M,BTK,C4BPA,CD4,CD40,CD48,FCGR2B,NCKAP1L,HLA-A,HLA-B,HLA-DRA,HLA-DRB1,HLA-F,HLA-G,IL1B,IL6,IL7R,IL12RB1,IL18,IRF1,JAK3,KLRC1,KLRD1,LTA,P2RX7,PLA2G4A,PTPRC,CCL19,SLAMF1,TNF,TNFAIP3,WAS,IL18R1,TNFSF13B,LILRB1,LILRB4,CD274,TBX21,FOXP3,IL20RB,TREM2,SASH3,SAMSN1,CLEC7A,HAVCR2,RSAD2,IL4I1,CCR2
9_Member	GO Biological Processes	GO:0050777	negative regulation of immune response	-34.6607	-32.2005	47/179	259,301,722,1493,2213,2268,3055,3071,3105,3106,3123,3134,3135,3428,3575,3718,3805,3821,3824,4321,5133,5272,5788,6504,6688,7128,8832,9636,10225,10859,10875,11005,11006,11314,11326,25939,30009,50943,53833,54209,56833,64092,84166,84868,197358,259307,729230	AMBP,ANXA1,C4BPA,CTLA4,FCGR2B,FGR,HCK,NCKAP1L,HLA-A,HLA-B,HLA-DRB1,HLA-F,HLA-G,IFI16,IL7R,JAK3,KIR2DL4,KLRC1,KLRD1,MMP12,PDCD1,SERPINB9,PTPRC,SLAMF1,SPI1,TNFAIP3,CD84,ISG15,CD96,LILRB1,FGL2,SPINK5,LILRB4,CD300A,VSIG4,SAMHD1,TBX21,FOXP3,IL20RB,TREM2,SLAMF8,SAMSN1,NLRC5,HAVCR2,NLRC3,IL4I1,CCR2
9_Member	GO Biological Processes	GO:0002822	regulation of adaptive immune response based on somatic recombination of immune receptors built from immunoglobulin superfamily domains	-34.2004	-31.7676	46/173	301,567,695,722,920,958,2213,3071,3105,3106,3122,3123,3134,3135,3553,3569,3575,3594,3606,3718,3821,3824,4049,5027,5321,5788,6363,6504,7124,7128,7454,8809,10673,10859,11006,29126,30009,50943,53833,54209,54440,64581,84868,91543,259307,729230	ANXA1,B2M,BTK,C4BPA,CD4,CD40,FCGR2B,NCKAP1L,HLA-A,HLA-B,HLA-DRA,HLA-DRB1,HLA-F,HLA-G,IL1B,IL6,IL7R,IL12RB1,IL18,JAK3,KLRC1,KLRD1,LTA,P2RX7,PLA2G4A,PTPRC,CCL19,SLAMF1,TNF,TNFAIP3,WAS,IL18R1,TNFSF13B,LILRB1,LILRB4,CD274,TBX21,FOXP3,IL20RB,TREM2,SASH3,CLEC7A,HAVCR2,RSAD2,IL4I1,CCR2
9_Member	GO Biological Processes	GO:0002706	regulation of lymphocyte mediated immunity	-33.9538	-31.5279	46/175	567,695,722,958,2213,3071,3105,3106,3122,3123,3134,3135,3553,3569,3575,3594,3606,3805,3821,3824,3902,4049,4068,5027,5272,5788,6504,7124,7409,7454,8809,10225,10859,11006,30009,50943,53833,54209,54440,56253,84868,91543,114836,259197,259307,729230	B2M,BTK,C4BPA,CD40,FCGR2B,NCKAP1L,HLA-A,HLA-B,HLA-DRA,HLA-DRB1,HLA-F,HLA-G,IL1B,IL6,IL7R,IL12RB1,IL18,KIR2DL4,KLRC1,KLRD1,LAG3,LTA,SH2D1A,P2RX7,SERPINB9,PTPRC,SLAMF1,TNF,VAV1,WAS,IL18R1,CD96,LILRB1,LILRB4,TBX21,FOXP3,IL20RB,TREM2,SASH3,CRTAM,HAVCR2,RSAD2,SLAMF6,NCR3,IL4I1,CCR2
9_Member	GO Biological Processes	GO:0002705	positive regulation of leukocyte mediated immunity	-32.681	-30.3074	41/138	567,695,958,3105,3106,3122,3123,3134,3135,3553,3569,3594,3606,3684,3689,3805,3815,3824,3902,4049,4068,5027,5724,5788,6504,6688,7124,7305,7409,8809,26228,30009,50943,54209,54440,56253,64581,91543,114836,259197,388325	B2M,BTK,CD40,HLA-A,HLA-B,HLA-DRA,HLA-DRB1,HLA-F,HLA-G,IL1B,IL6,IL12RB1,IL18,ITGAM,ITGB2,KIR2DL4,KIT,KLRD1,LAG3,LTA,SH2D1A,P2RX7,PTAFR,PTPRC,SLAMF1,SPI1,TNF,TYROBP,VAV1,IL18R1,STAP1,TBX21,FOXP3,TREM2,SASH3,CRTAM,CLEC7A,RSAD2,SLAMF6,NCR3,SCIMP
9_Member	GO Biological Processes	GO:0002698	negative regulation of immune effector process	-28.8239	-26.5341	35/112	301,684,722,2213,3071,3105,3106,3134,3135,3575,3718,3805,3821,3824,5272,5788,6504,6688,7124,8832,10225,10859,10875,11005,11006,11314,11326,30009,50943,53833,56833,84868,115352,259307,729230	ANXA1,BST2,C4BPA,FCGR2B,NCKAP1L,HLA-A,HLA-B,HLA-F,HLA-G,IL7R,JAK3,KIR2DL4,KLRC1,KLRD1,SERPINB9,PTPRC,SLAMF1,SPI1,TNF,CD84,CD96,LILRB1,FGL2,SPINK5,LILRB4,CD300A,VSIG4,TBX21,FOXP3,IL20RB,SLAMF8,HAVCR2,FCRL3,IL4I1,CCR2
9_Member	GO Biological Processes	GO:0002704	negative regulation of leukocyte mediated immunity	-27.3092	-25.0764	28/67	684,722,2213,3071,3105,3106,3134,3135,3575,3718,3805,3821,3824,5272,5788,6504,6688,8832,10225,10859,11006,11314,30009,50943,53833,84868,259307,729230	BST2,C4BPA,FCGR2B,NCKAP1L,HLA-A,HLA-B,HLA-F,HLA-G,IL7R,JAK3,KIR2DL4,KLRC1,KLRD1,SERPINB9,PTPRC,SLAMF1,SPI1,CD84,CD96,LILRB1,LILRB4,CD300A,TBX21,FOXP3,IL20RB,HAVCR2,IL4I1,CCR2
9_Member	GO Biological Processes	GO:0031341	regulation of cell killing	-26.7698	-24.5534	32/100	567,2213,3071,3105,3106,3122,3123,3134,3135,3458,3575,3594,3684,3805,3821,3824,3902,4068,5027,5272,5551,5788,6688,7305,7409,10859,26228,56253,64581,84868,114836,259197	B2M,FCGR2B,NCKAP1L,HLA-A,HLA-B,HLA-DRA,HLA-DRB1,HLA-F,HLA-G,IFNG,IL7R,IL12RB1,ITGAM,KIR2DL4,KLRC1,KLRD1,LAG3,SH2D1A,P2RX7,SERPINB9,PRF1,PTPRC,SPI1,TYROBP,VAV1,LILRB1,STAP1,CRTAM,CLEC7A,HAVCR2,SLAMF6,NCR3
9_Member	GO Biological Processes	GO:0002700	regulation of production of molecular mediator of immune response	-26.7367	-24.5235	39/167	567,684,695,942,958,972,2213,3105,3134,3135,3553,3569,3606,3718,3805,3815,5225,5788,6504,7099,7124,7805,8482,8809,10225,10859,11005,11006,26191,30009,50943,51237,51744,54440,64581,91543,115352,388325,729230	B2M,BST2,BTK,CD86,CD40,CD74,FCGR2B,HLA-A,HLA-F,HLA-G,IL1B,IL6,IL18,JAK3,KIR2DL4,KIT,PGC,PTPRC,SLAMF1,TLR4,TNF,LAPTM5,SEMA7A,IL18R1,CD96,LILRB1,SPINK5,LILRB4,PTPN22,TBX21,FOXP3,MZB1,CD244,SASH3,CLEC7A,RSAD2,FCRL3,SCIMP,CCR2
9_Member	GO Biological Processes	GO:0002709	regulation of T cell mediated immunity	-26.0703	-23.8729	30/88	567,2213,3071,3105,3106,3122,3123,3134,3135,3553,3569,3575,3594,3606,3821,3824,5027,5788,6504,7454,8809,10859,11006,30009,50943,53833,54440,91543,259307,729230	B2M,FCGR2B,NCKAP1L,HLA-A,HLA-B,HLA-DRA,HLA-DRB1,HLA-F,HLA-G,IL1B,IL6,IL7R,IL12RB1,IL18,KLRC1,KLRD1,P2RX7,PTPRC,SLAMF1,WAS,IL18R1,LILRB1,LILRB4,TBX21,FOXP3,IL20RB,SASH3,RSAD2,IL4I1,CCR2
9_Member	GO Biological Processes	GO:0001910	regulation of leukocyte mediated cytotoxicity	-25.2316	-23.0552	29/85	567,2213,3071,3105,3106,3122,3123,3134,3135,3575,3594,3684,3805,3821,3824,3902,4068,5027,5272,5788,6688,7305,7409,10859,26228,56253,84868,114836,259197	B2M,FCGR2B,NCKAP1L,HLA-A,HLA-B,HLA-DRA,HLA-DRB1,HLA-F,HLA-G,IL7R,IL12RB1,ITGAM,KIR2DL4,KLRC1,KLRD1,LAG3,SH2D1A,P2RX7,SERPINB9,PTPRC,SPI1,TYROBP,VAV1,LILRB1,STAP1,CRTAM,HAVCR2,SLAMF6,NCR3
9_Member	GO Biological Processes	GO:0002708	positive regulation of lymphocyte mediated immunity	-24.361	-22.1962	32/117	567,695,958,3105,3106,3122,3123,3134,3135,3553,3569,3594,3606,3805,3824,3902,4049,4068,5027,5788,6504,7124,7409,8809,30009,50943,54209,54440,56253,91543,114836,259197	B2M,BTK,CD40,HLA-A,HLA-B,HLA-DRA,HLA-DRB1,HLA-F,HLA-G,IL1B,IL6,IL12RB1,IL18,KIR2DL4,KLRD1,LAG3,LTA,SH2D1A,P2RX7,PTPRC,SLAMF1,TNF,VAV1,IL18R1,TBX21,FOXP3,TREM2,SASH3,CRTAM,RSAD2,SLAMF6,NCR3
9_Member	GO Biological Processes	GO:0002718	regulation of cytokine production involved in immune response	-23.2145	-21.08	29/98	567,684,695,972,3105,3134,3135,3553,3569,3606,3718,3805,3815,6504,7099,7124,7805,8482,8809,10225,10859,11006,30009,50943,54440,64581,91543,388325,729230	B2M,BST2,BTK,CD74,HLA-A,HLA-F,HLA-G,IL1B,IL6,IL18,JAK3,KIR2DL4,KIT,SLAMF1,TLR4,TNF,LAPTM5,SEMA7A,IL18R1,CD96,LILRB1,LILRB4,TBX21,FOXP3,SASH3,CLEC7A,RSAD2,SCIMP,CCR2
9_Member	GO Biological Processes	GO:0002824	positive regulation of adaptive immune response based on somatic recombination of immune receptors built from immunoglobulin superfamily domains	-22.8345	-20.7131	30/110	567,695,920,958,3105,3106,3122,3123,3134,3135,3553,3569,3594,3606,4049,5027,5321,5788,6504,7124,8809,10673,29126,30009,50943,54209,54440,64581,91543,729230	B2M,BTK,CD4,CD40,HLA-A,HLA-B,HLA-DRA,HLA-DRB1,HLA-F,HLA-G,IL1B,IL6,IL12RB1,IL18,LTA,P2RX7,PLA2G4A,PTPRC,SLAMF1,TNF,IL18R1,TNFSF13B,CD274,TBX21,FOXP3,TREM2,SASH3,CLEC7A,RSAD2,CCR2
9_Member	GO Biological Processes	GO:0002821	positive regulation of adaptive immune response	-22.2128	-20.119	30/115	567,695,920,958,3105,3106,3122,3123,3134,3135,3553,3569,3594,3606,4049,5027,5321,5788,6504,7124,8809,10673,29126,30009,50943,54209,54440,64581,91543,729230	B2M,BTK,CD4,CD40,HLA-A,HLA-B,HLA-DRA,HLA-DRB1,HLA-F,HLA-G,IL1B,IL6,IL12RB1,IL18,LTA,P2RX7,PLA2G4A,PTPRC,SLAMF1,TNF,IL18R1,TNFSF13B,CD274,TBX21,FOXP3,TREM2,SASH3,CLEC7A,RSAD2,CCR2
9_Member	GO Biological Processes	GO:0031343	positive regulation of cell killing	-21.94	-19.8557	24/65	567,3105,3106,3122,3123,3134,3135,3458,3594,3684,3824,3902,4068,5027,5551,5788,6688,7305,7409,26228,56253,64581,114836,259197	B2M,HLA-A,HLA-B,HLA-DRA,HLA-DRB1,HLA-F,HLA-G,IFNG,IL12RB1,ITGAM,KLRD1,LAG3,SH2D1A,P2RX7,PRF1,PTPRC,SPI1,TYROBP,VAV1,STAP1,CRTAM,CLEC7A,SLAMF6,NCR3
9_Member	GO Biological Processes	GO:0002707	negative regulation of lymphocyte mediated immunity	-21.072	-19.0131	22/55	722,2213,3071,3105,3106,3134,3135,3575,3805,3821,3824,5272,5788,6504,10225,10859,11006,30009,50943,53833,84868,259307	C4BPA,FCGR2B,NCKAP1L,HLA-A,HLA-B,HLA-F,HLA-G,IL7R,KIR2DL4,KLRC1,KLRD1,SERPINB9,PTPRC,SLAMF1,CD96,LILRB1,LILRB4,TBX21,FOXP3,IL20RB,HAVCR2,IL4I1
9_Member	GO Biological Processes	GO:0002702	positive regulation of production of molecular mediator of immune response	-19.3448	-17.3464	28/120	567,942,958,972,3105,3134,3135,3553,3569,3606,3805,3815,5225,5788,6504,7099,7805,8482,8809,10859,26191,30009,51237,51744,54440,64581,91543,388325	B2M,CD86,CD40,CD74,HLA-A,HLA-F,HLA-G,IL1B,IL6,IL18,KIR2DL4,KIT,PGC,PTPRC,SLAMF1,TLR4,LAPTM5,SEMA7A,IL18R1,LILRB1,PTPN22,TBX21,MZB1,CD244,SASH3,CLEC7A,RSAD2,SCIMP
9_Member	GO Biological Processes	GO:0001912	positive regulation of leukocyte mediated cytotoxicity	-19.064	-17.0752	21/58	567,3105,3106,3122,3123,3134,3135,3594,3684,3824,3902,4068,5027,5788,6688,7305,7409,26228,56253,114836,259197	B2M,HLA-A,HLA-B,HLA-DRA,HLA-DRB1,HLA-F,HLA-G,IL12RB1,ITGAM,KLRD1,LAG3,SH2D1A,P2RX7,PTPRC,SPI1,TYROBP,VAV1,STAP1,CRTAM,SLAMF6,NCR3
9_Member	GO Biological Processes	GO:0002832	negative regulation of response to biotic stimulus	-17.8437	-15.8967	26/113	3105,3106,3134,3135,3428,3805,3821,3824,4277,4321,5272,7128,9636,10225,10859,10875,11005,11326,25939,50943,56833,84166,84868,114769,197358,259307	HLA-A,HLA-B,HLA-F,HLA-G,IFI16,KIR2DL4,KLRC1,KLRD1,MICB,MMP12,SERPINB9,TNFAIP3,ISG15,CD96,LILRB1,FGL2,SPINK5,VSIG4,SAMHD1,FOXP3,SLAMF8,NLRC5,HAVCR2,CARD16,NLRC3,IL4I1
9_Member	GO Biological Processes	GO:0002720	positive regulation of cytokine production involved in immune response	-17.4113	-15.4712	21/68	567,972,3105,3134,3135,3553,3569,3606,3805,3815,6504,7099,7805,8482,8809,10859,30009,54440,64581,91543,388325	B2M,CD74,HLA-A,HLA-F,HLA-G,IL1B,IL6,IL18,KIR2DL4,KIT,SLAMF1,TLR4,LAPTM5,SEMA7A,IL18R1,LILRB1,TBX21,SASH3,CLEC7A,RSAD2,SCIMP
9_Member	GO Biological Processes	GO:0002710	negative regulation of T cell mediated immunity	-17.2979	-15.3594	15/27	2213,3071,3134,3135,3575,3821,3824,5788,6504,10859,11006,30009,50943,53833,259307	FCGR2B,NCKAP1L,HLA-F,HLA-G,IL7R,KLRC1,KLRD1,PTPRC,SLAMF1,LILRB1,LILRB4,TBX21,FOXP3,IL20RB,IL4I1
9_Member	GO Biological Processes	GO:0001911	negative regulation of leukocyte mediated cytotoxicity	-16.2466	-14.3329	14/25	2213,3071,3105,3106,3134,3135,3575,3805,3821,3824,5272,5788,10859,84868	FCGR2B,NCKAP1L,HLA-A,HLA-B,HLA-F,HLA-G,IL7R,KIR2DL4,KLRC1,KLRD1,SERPINB9,PTPRC,LILRB1,HAVCR2
9_Member	GO Biological Processes	GO:0002711	positive regulation of T cell mediated immunity	-16.1995	-14.2906	19/59	567,3105,3106,3122,3123,3134,3135,3553,3569,3594,3606,5027,5788,6504,8809,30009,50943,54440,91543	B2M,HLA-A,HLA-B,HLA-DRA,HLA-DRB1,HLA-F,HLA-G,IL1B,IL6,IL12RB1,IL18,P2RX7,PTPRC,SLAMF1,IL18R1,TBX21,FOXP3,SASH3,RSAD2
9_Member	GO Biological Processes	GO:0002820	negative regulation of adaptive immune response	-16.1995	-14.2906	19/59	722,2213,3071,3134,3135,3575,3718,3821,3824,5788,6504,10859,11006,30009,50943,53833,64092,84868,259307	C4BPA,FCGR2B,NCKAP1L,HLA-F,HLA-G,IL7R,JAK3,KLRC1,KLRD1,PTPRC,SLAMF1,LILRB1,LILRB4,TBX21,FOXP3,IL20RB,SAMSN1,HAVCR2,IL4I1
9_Member	GO Biological Processes	GO:0002823	negative regulation of adaptive immune response based on somatic recombination of immune receptors built from immunoglobulin superfamily domains	-15.6844	-13.7864	18/54	722,2213,3071,3134,3135,3575,3718,3821,3824,5788,6504,10859,11006,30009,50943,53833,84868,259307	C4BPA,FCGR2B,NCKAP1L,HLA-F,HLA-G,IL7R,JAK3,KLRC1,KLRD1,PTPRC,SLAMF1,LILRB1,LILRB4,TBX21,FOXP3,IL20RB,HAVCR2,IL4I1
9_Member	GO Biological Processes	GO:0001914	regulation of T cell mediated cytotoxicity	-15.4882	-13.5933	16/40	567,2213,3071,3105,3106,3122,3123,3134,3135,3575,3594,3821,3824,5027,5788,10859	B2M,FCGR2B,NCKAP1L,HLA-A,HLA-B,HLA-DRA,HLA-DRB1,HLA-F,HLA-G,IL7R,IL12RB1,KLRC1,KLRD1,P2RX7,PTPRC,LILRB1
9_Member	GO Biological Processes	GO:0045824	negative regulation of innate immune response	-15.473	-13.5811	20/73	3105,3106,3134,3135,3428,3805,3821,3824,4321,5272,7128,9636,10225,10859,11326,25939,56833,84166,84868,197358	HLA-A,HLA-B,HLA-F,HLA-G,IFI16,KIR2DL4,KLRC1,KLRD1,MMP12,SERPINB9,TNFAIP3,ISG15,CD96,LILRB1,VSIG4,SAMHD1,SLAMF8,NLRC5,HAVCR2,NLRC3
9_Member	GO Biological Processes	GO:0031342	negative regulation of cell killing	-15.321	-13.4352	14/28	2213,3071,3105,3106,3134,3135,3575,3805,3821,3824,5272,5788,10859,84868	FCGR2B,NCKAP1L,HLA-A,HLA-B,HLA-F,HLA-G,IL7R,KIR2DL4,KLRC1,KLRD1,SERPINB9,PTPRC,LILRB1,HAVCR2
9_Member	GO Biological Processes	GO:0002715	regulation of natural killer cell mediated immunity	-15.0139	-13.1385	17/50	3105,3106,3134,3135,3805,3821,3824,3902,4068,5272,7409,10225,10859,56253,84868,114836,259197	HLA-A,HLA-B,HLA-F,HLA-G,KIR2DL4,KLRC1,KLRD1,LAG3,SH2D1A,SERPINB9,VAV1,CD96,LILRB1,CRTAM,HAVCR2,SLAMF6,NCR3
9_Member	GO Biological Processes	GO:0042269	regulation of natural killer cell mediated cytotoxicity	-14.3478	-12.4897	16/46	3105,3106,3134,3135,3805,3821,3824,3902,4068,5272,7409,10859,56253,84868,114836,259197	HLA-A,HLA-B,HLA-F,HLA-G,KIR2DL4,KLRC1,KLRD1,LAG3,SH2D1A,SERPINB9,VAV1,LILRB1,CRTAM,HAVCR2,SLAMF6,NCR3
9_Member	GO Biological Processes	GO:0002716	negative regulation of natural killer cell mediated immunity	-12.7566	-10.9465	11/20	3105,3106,3134,3135,3805,3821,3824,5272,10225,10859,84868	HLA-A,HLA-B,HLA-F,HLA-G,KIR2DL4,KLRC1,KLRD1,SERPINB9,CD96,LILRB1,HAVCR2
9_Member	GO Biological Processes	GO:0045953	negative regulation of natural killer cell mediated cytotoxicity	-11.3857	-9.61878	10/19	3105,3106,3134,3135,3805,3821,3824,5272,10859,84868	HLA-A,HLA-B,HLA-F,HLA-G,KIR2DL4,KLRC1,KLRD1,SERPINB9,LILRB1,HAVCR2
9_Member	GO Biological Processes	GO:0001916	positive regulation of T cell mediated cytotoxicity	-8.97616	-7.30799	10/30	567,3105,3106,3122,3123,3134,3135,3594,5027,5788	B2M,HLA-A,HLA-B,HLA-DRA,HLA-DRB1,HLA-F,HLA-G,IL12RB1,P2RX7,PTPRC
10_Summary	Reactome Gene Sets	R-HSA-1280218	Adaptive Immune System	-58.4116	-55.57	116/763	567,695,915,916,917,919,920,925,926,929,930,942,958,972,973,974,1493,1520,1536,2209,2213,2214,2533,3105,3106,3107,3109,3111,3112,3113,3115,3117,3118,3119,3120,3122,3123,3127,3134,3135,3385,3683,3689,3695,3702,3805,3820,3821,3824,3902,3903,3932,3937,4068,4277,4688,4689,5133,5293,5696,5698,5699,5788,5909,6279,6280,6402,6614,6890,6891,7099,7305,7409,7412,7454,7535,8651,9246,9976,10225,10384,10859,10…	B2M,BTK,CD3D,CD3E,CD3G,CD247,CD4,CD8A,CD8B,CD14,CD19,CD86,CD40,CD74,CD79A,CD79B,CTLA4,CTSS,CYBB,FCGR1A,FCGR2B,FCGR3A,FYB1,HLA-A,HLA-B,HLA-C,HLA-DMB,HLA-DOA,HLA-DOB,HLA-DPA1,HLA-DPB1,HLA-DQA1,HLA-DQA2,HLA-DQB1,HLA-DQB2,HLA-DRA,HLA-DRB1,HLA-DRB5,HLA-F,HLA-G,ICAM3,ITGAL,ITGB2,ITGB7,ITK,KIR2DL4,KLRB1,KLRC1,KLRD1,LAG3,LAIR1,LCK,LCP2,SH2D1A,MICB,NCF2,NCF4,PDCD1,PIK3CD,PSMB8,PSMB9,PSMB10,PTPRC,RAP1GAP,S…
10_Member	Reactome Gene Sets	R-HSA-1280218	Adaptive Immune System	-58.4116	-55.57	116/763	567,695,915,916,917,919,920,925,926,929,930,942,958,972,973,974,1493,1520,1536,2209,2213,2214,2533,3105,3106,3107,3109,3111,3112,3113,3115,3117,3118,3119,3120,3122,3123,3127,3134,3135,3385,3683,3689,3695,3702,3805,3820,3821,3824,3902,3903,3932,3937,4068,4277,4688,4689,5133,5293,5696,5698,5699,5788,5909,6279,6280,6402,6614,6890,6891,7099,7305,7409,7412,7454,7535,8651,9246,9976,10225,10384,10859,10…	B2M,BTK,CD3D,CD3E,CD3G,CD247,CD4,CD8A,CD8B,CD14,CD19,CD86,CD40,CD74,CD79A,CD79B,CTLA4,CTSS,CYBB,FCGR1A,FCGR2B,FCGR3A,FYB1,HLA-A,HLA-B,HLA-C,HLA-DMB,HLA-DOA,HLA-DOB,HLA-DPA1,HLA-DPB1,HLA-DQA1,HLA-DQA2,HLA-DQB1,HLA-DQB2,HLA-DRA,HLA-DRB1,HLA-DRB5,HLA-F,HLA-G,ICAM3,ITGAL,ITGB2,ITGB7,ITK,KIR2DL4,KLRB1,KLRC1,KLRD1,LAG3,LAIR1,LCK,LCP2,SH2D1A,MICB,NCF2,NCF4,PDCD1,PIK3CD,PSMB8,PSMB9,PSMB10,PTPRC,RAP1GAP,S…
10_Member	Reactome Gene Sets	R-HSA-198933	Immunoregulatory interactions between a Lymphoid and a non-Lymphoid cell	-50.1944	-47.4275	53/132	567,915,916,917,919,925,926,930,958,2209,2213,2214,3105,3106,3107,3134,3135,3385,3683,3689,3695,3805,3820,3821,3824,3903,4068,4277,6402,6614,7305,7412,9976,10225,10859,10870,10871,11006,11314,27036,27180,29121,29992,54209,56253,57823,89790,114836,120425,126014,146722,259197,353514	B2M,CD3D,CD3E,CD3G,CD247,CD8A,CD8B,CD19,CD40,FCGR1A,FCGR2B,FCGR3A,HLA-A,HLA-B,HLA-C,HLA-F,HLA-G,ICAM3,ITGAL,ITGB2,ITGB7,KIR2DL4,KLRB1,KLRC1,KLRD1,LAIR1,SH2D1A,MICB,SELL,SIGLEC1,TYROBP,VCAM1,CLEC2B,CD96,LILRB1,HCST,CD300C,LILRB4,CD300A,SIGLEC7,SIGLEC9,CLEC2D,PILRA,TREM2,CRTAM,SLAMF7,SIGLEC10,SLAMF6,JAML,OSCAR,CD300LF,NCR3,LILRA5
11_Summary	GO Biological Processes	GO:0031347	regulation of defense response	-56.425	-53.6098	106/648	101,240,241,301,313,330,348,695,834,838,1236,2069,2213,2268,3055,3105,3106,3123,3134,3135,3428,3430,3458,3553,3559,3569,3594,3600,3603,3606,3620,3659,3805,3821,3824,3902,3956,4049,4068,4277,4318,4321,4332,4818,5008,5225,5272,5294,5734,5788,6279,6280,6288,6348,6352,6688,6772,7099,7124,7128,7130,7305,7409,7941,8399,8482,8530,8651,8877,9447,9636,10225,10859,10875,11005,11326,25939,26191,26228,26279,…	ADAM8,ALOX5,ALOX5AP,ANXA1,AOAH,BIRC3,APOE,BTK,CASP1,CASP5,CCR7,EREG,FCGR2B,FGR,HCK,HLA-A,HLA-B,HLA-DRB1,HLA-F,HLA-G,IFI16,IFI35,IFNG,IL1B,IL2RA,IL6,IL12RB1,IL15,IL16,IL18,IDO1,IRF1,KIR2DL4,KLRC1,KLRD1,LAG3,LGALS1,LTA,SH2D1A,MICB,MMP9,MMP12,MNDA,NKG7,OSM,PGC,SERPINB9,PIK3CG,PTGER4,PTPRC,S100A8,S100A9,SAA1,CCL3,CCL5,SPI1,STAT1,TLR4,TNF,TNFAIP3,TNFAIP6,TYROBP,VAV1,PLA2G7,PLA2G10,SEMA7A,CST7,SOCS1,SP…
11_Member	GO Biological Processes	GO:0031347	regulation of defense response	-56.425	-53.6098	106/648	101,240,241,301,313,330,348,695,834,838,1236,2069,2213,2268,3055,3105,3106,3123,3134,3135,3428,3430,3458,3553,3559,3569,3594,3600,3603,3606,3620,3659,3805,3821,3824,3902,3956,4049,4068,4277,4318,4321,4332,4818,5008,5225,5272,5294,5734,5788,6279,6280,6288,6348,6352,6688,6772,7099,7124,7128,7130,7305,7409,7941,8399,8482,8530,8651,8877,9447,9636,10225,10859,10875,11005,11326,25939,26191,26228,26279,…	ADAM8,ALOX5,ALOX5AP,ANXA1,AOAH,BIRC3,APOE,BTK,CASP1,CASP5,CCR7,EREG,FCGR2B,FGR,HCK,HLA-A,HLA-B,HLA-DRB1,HLA-F,HLA-G,IFI16,IFI35,IFNG,IL1B,IL2RA,IL6,IL12RB1,IL15,IL16,IL18,IDO1,IRF1,KIR2DL4,KLRC1,KLRD1,LAG3,LGALS1,LTA,SH2D1A,MICB,MMP9,MMP12,MNDA,NKG7,OSM,PGC,SERPINB9,PIK3CG,PTGER4,PTPRC,S100A8,S100A9,SAA1,CCL3,CCL5,SPI1,STAT1,TLR4,TNF,TNFAIP3,TNFAIP6,TYROBP,VAV1,PLA2G7,PLA2G10,SEMA7A,CST7,SOCS1,SP…
11_Member	GO Biological Processes	GO:0032103	positive regulation of response to external stimulus	-51.9028	-49.1243	86/442	101,199,241,695,719,834,972,1230,1233,1236,1240,1361,1435,1436,2069,3055,3071,3134,3135,3428,3430,3458,3553,3569,3600,3603,3606,3620,3627,3805,3824,3902,3956,4049,4064,4068,4321,4332,4818,5008,5225,5294,5734,5880,6278,6279,6280,6348,6351,6352,6354,6363,6366,6504,6688,6846,7099,7124,7305,7409,7852,7941,8638,9447,9450,10344,10563,26228,51284,51311,54209,55601,56253,64581,80231,81030,81793,84166,848…	ADAM8,AIF1,ALOX5AP,BTK,C3AR1,CASP1,CD74,CCR1,CCR4,CCR7,CMKLR1,CPB2,CSF1,CSF1R,EREG,HCK,NCKAP1L,HLA-F,HLA-G,IFI16,IFI35,IFNG,IL1B,IL6,IL15,IL16,IL18,IDO1,CXCL10,KIR2DL4,KLRD1,LAG3,LGALS1,LTA,CD180,SH2D1A,MMP12,MNDA,NKG7,OSM,PGC,PIK3CG,PTGER4,RAC2,S100A7,S100A8,S100A9,CCL3,CCL4,CCL5,CCL7,CCL19,CCL21,SLAMF1,SPI1,XCL2,TLR4,TNF,TYROBP,VAV1,CXCR4,PLA2G7,OASL,AIM2,LY86,CCL26,CXCL13,STAP1,TLR7,TLR8,TREM2…
11_Member	GO Biological Processes	GO:0002831	regulation of response to biotic stimulus	-42.8978	-40.2671	70/351	101,330,348,2069,2213,2268,3055,3105,3106,3123,3134,3135,3428,3430,3553,3594,3600,3659,3805,3821,3824,3902,4064,4068,4277,4321,4332,5225,5272,6352,6688,6772,7099,7128,7305,7409,8638,8651,9447,9450,9636,10225,10859,10875,11005,11326,25939,26191,29126,50943,51311,54209,55601,56253,56833,60489,64581,80231,81030,84166,84868,114769,114836,115362,149628,197358,259197,259307,388325,653361	ADAM8,BIRC3,APOE,EREG,FCGR2B,FGR,HCK,HLA-A,HLA-B,HLA-DRB1,HLA-F,HLA-G,IFI16,IFI35,IL1B,IL12RB1,IL15,IRF1,KIR2DL4,KLRC1,KLRD1,LAG3,CD180,SH2D1A,MICB,MMP12,MNDA,PGC,SERPINB9,CCL5,SPI1,STAT1,TLR4,TNFAIP3,TYROBP,VAV1,OASL,SOCS1,AIM2,LY86,ISG15,CD96,LILRB1,FGL2,SPINK5,VSIG4,SAMHD1,PTPN22,CD274,FOXP3,TLR8,TREM2,DDX60,CRTAM,SLAMF8,APOBEC3G,CLEC7A,TASL,ZBP1,NLRC5,HAVCR2,CARD16,SLAMF6,GBP5,PYHIN1,NLRC3,NC…
11_Member	GO Biological Processes	GO:0031349	positive regulation of defense response	-36.7485	-34.2592	59/289	101,241,695,834,1236,2069,3055,3134,3135,3428,3430,3458,3553,3569,3600,3603,3606,3620,3805,3824,3902,3956,4049,4068,4321,4332,4818,5008,5225,5294,5734,6279,6280,6348,6352,6688,7099,7124,7305,7409,7941,9447,26228,51284,51311,54209,56253,64581,80231,81030,81793,84166,84868,114836,115362,149628,259197,353514,729230	ADAM8,ALOX5AP,BTK,CASP1,CCR7,EREG,HCK,HLA-F,HLA-G,IFI16,IFI35,IFNG,IL1B,IL6,IL15,IL16,IL18,IDO1,KIR2DL4,KLRD1,LAG3,LGALS1,LTA,SH2D1A,MMP12,MNDA,NKG7,OSM,PGC,PIK3CG,PTGER4,S100A8,S100A9,CCL3,CCL5,SPI1,TLR4,TNF,TYROBP,VAV1,PLA2G7,AIM2,STAP1,TLR7,TLR8,TREM2,CRTAM,CLEC7A,TASL,ZBP1,TLR10,NLRC5,HAVCR2,SLAMF6,GBP5,PYHIN1,NCR3,LILRA5,CCR2
11_Member	GO Biological Processes	GO:0045088	regulation of innate immune response	-33.5559	-31.1437	51/231	101,330,348,2069,2213,2268,3055,3105,3106,3134,3135,3428,3430,3659,3805,3821,3824,3902,4068,4321,4332,5272,6352,6688,7099,7128,7305,7409,8651,9447,9636,10225,10859,11326,25939,26191,51311,54209,56253,56833,64581,80231,81030,84166,84868,114836,115362,149628,197358,259197,653361	ADAM8,BIRC3,APOE,EREG,FCGR2B,FGR,HCK,HLA-A,HLA-B,HLA-F,HLA-G,IFI16,IFI35,IRF1,KIR2DL4,KLRC1,KLRD1,LAG3,SH2D1A,MMP12,MNDA,SERPINB9,CCL5,SPI1,TLR4,TNFAIP3,TYROBP,VAV1,SOCS1,AIM2,ISG15,CD96,LILRB1,VSIG4,SAMHD1,PTPN22,TLR8,TREM2,CRTAM,SLAMF8,CLEC7A,TASL,ZBP1,NLRC5,HAVCR2,SLAMF6,GBP5,PYHIN1,NLRC3,NCR3,NCF1
11_Member	GO Biological Processes	GO:0050727	regulation of inflammatory response	-32.6829	-30.3074	63/394	101,240,241,301,313,330,348,695,834,838,1236,2213,2268,3055,3123,3430,3458,3553,3559,3569,3600,3603,3606,3620,3956,4049,4318,4818,5008,5294,5734,5788,6279,6280,6288,6348,6352,7099,7124,7128,7130,7941,8399,8482,8530,8877,26228,26279,50943,51284,53833,54209,56833,79626,81030,81793,89790,118788,140885,197358,353514,653361,729230	ADAM8,ALOX5,ALOX5AP,ANXA1,AOAH,BIRC3,APOE,BTK,CASP1,CASP5,CCR7,FCGR2B,FGR,HCK,HLA-DRB1,IFI35,IFNG,IL1B,IL2RA,IL6,IL15,IL16,IL18,IDO1,LGALS1,LTA,MMP9,NKG7,OSM,PIK3CG,PTGER4,PTPRC,S100A8,S100A9,SAA1,CCL3,CCL5,TLR4,TNF,TNFAIP3,TNFAIP6,PLA2G7,PLA2G10,SEMA7A,CST7,SPHK1,STAP1,PLA2G2D,FOXP3,TLR7,IL20RB,TREM2,SLAMF8,TNFAIP8L2,ZBP1,TLR10,SIGLEC10,PIK3AP1,SIRPA,NLRC3,LILRA5,NCF1,CCR2
11_Member	GO Biological Processes	GO:0002833	positive regulation of response to biotic stimulus	-24.3533	-22.1913	38/180	101,2069,3055,3123,3134,3135,3428,3430,3805,3824,3902,4064,4068,4321,4332,5225,6352,6688,7099,7305,7409,8638,9447,9450,29126,51311,55601,56253,64581,80231,81030,84166,84868,114836,115362,149628,259197,388325	ADAM8,EREG,HCK,HLA-DRB1,HLA-F,HLA-G,IFI16,IFI35,KIR2DL4,KLRD1,LAG3,CD180,SH2D1A,MMP12,MNDA,PGC,CCL5,SPI1,TLR4,TYROBP,VAV1,OASL,AIM2,LY86,CD274,TLR8,DDX60,CRTAM,CLEC7A,TASL,ZBP1,NLRC5,HAVCR2,SLAMF6,GBP5,PYHIN1,NCR3,SCIMP
11_Member	GO Biological Processes	GO:0050729	positive regulation of inflammatory response	-21.2242	-19.1608	32/145	101,241,695,834,1236,3430,3458,3553,3569,3600,3603,3606,3620,3956,4049,4818,5008,5294,5734,6279,6280,6348,7099,7124,7941,26228,51284,54209,81030,81793,353514,729230	ADAM8,ALOX5AP,BTK,CASP1,CCR7,IFI35,IFNG,IL1B,IL6,IL15,IL16,IL18,IDO1,LGALS1,LTA,NKG7,OSM,PIK3CG,PTGER4,S100A8,S100A9,CCL3,TLR4,TNF,PLA2G7,STAP1,TLR7,TREM2,ZBP1,TLR10,LILRA5,CCR2
11_Member	GO Biological Processes	GO:0045089	positive regulation of innate immune response	-19.5433	-17.5371	30/140	101,2069,3055,3134,3135,3428,3430,3805,3824,3902,4068,4321,4332,6352,6688,7099,7305,7409,9447,51311,56253,64581,80231,81030,84166,84868,114836,115362,149628,259197	ADAM8,EREG,HCK,HLA-F,HLA-G,IFI16,IFI35,KIR2DL4,KLRD1,LAG3,SH2D1A,MMP12,MNDA,CCL5,SPI1,TLR4,TYROBP,VAV1,AIM2,TLR8,CRTAM,CLEC7A,TASL,ZBP1,NLRC5,HAVCR2,SLAMF6,GBP5,PYHIN1,NCR3
12_Summary	GO Biological Processes	GO:0050900	leukocyte migration	-54.93	-52.1396	69/232	101,240,301,1230,1234,1236,1880,2207,2838,2919,3055,3071,3553,3569,3603,3627,3683,3689,3695,3815,3932,4283,4318,5293,5294,5319,6279,6280,6288,6347,6348,6351,6352,6354,6355,6356,6357,6362,6363,6364,6366,6373,6402,6404,6504,6693,6846,7124,7409,7412,7535,7852,10344,10563,11151,30009,30817,50512,51676,56253,56833,64005,81704,120425,140885,255231,388372,414062,729230,355,356,608,920,939,958,970,1233,1…	ADAM8,ALOX5,ANXA1,CCR1,CCR5,CCR7,GPR183,FCER1G,GPR15,CXCL1,HCK,NCKAP1L,IL1B,IL6,IL16,CXCL10,ITGAL,ITGB2,ITGB7,KIT,LCK,CXCL9,MMP9,PIK3CD,PIK3CG,PLA2G1B,S100A8,S100A9,SAA1,CCL2,CCL3,CCL4,CCL5,CCL7,CCL8,CCL11,CCL13,CCL18,CCL19,CCL20,CCL21,CXCL11,SELL,SELPLG,SLAMF1,SPN,XCL2,TNF,VAV1,VCAM1,ZAP70,CXCR4,CCL26,CXCL13,CORO1A,TBX21,ADGRE2,PODXL2,ASB2,CRTAM,SLAMF8,MYO1G,DOCK8,JAML,SIRPA,MCOLN2,CCL4L1,CCL3L3…
12_Member	GO Biological Processes	GO:0050900	leukocyte migration	-54.93	-52.1396	69/232	101,240,301,1230,1234,1236,1880,2207,2838,2919,3055,3071,3553,3569,3603,3627,3683,3689,3695,3815,3932,4283,4318,5293,5294,5319,6279,6280,6288,6347,6348,6351,6352,6354,6355,6356,6357,6362,6363,6364,6366,6373,6402,6404,6504,6693,6846,7124,7409,7412,7535,7852,10344,10563,11151,30009,30817,50512,51676,56253,56833,64005,81704,120425,140885,255231,388372,414062,729230	ADAM8,ALOX5,ANXA1,CCR1,CCR5,CCR7,GPR183,FCER1G,GPR15,CXCL1,HCK,NCKAP1L,IL1B,IL6,IL16,CXCL10,ITGAL,ITGB2,ITGB7,KIT,LCK,CXCL9,MMP9,PIK3CD,PIK3CG,PLA2G1B,S100A8,S100A9,SAA1,CCL2,CCL3,CCL4,CCL5,CCL7,CCL8,CCL11,CCL13,CCL18,CCL19,CCL20,CCL21,CXCL11,SELL,SELPLG,SLAMF1,SPN,XCL2,TNF,VAV1,VCAM1,ZAP70,CXCR4,CCL26,CXCL13,CORO1A,TBX21,ADGRE2,PODXL2,ASB2,CRTAM,SLAMF8,MYO1G,DOCK8,JAML,SIRPA,MCOLN2,CCL4L1,CCL3L3…
12_Member	KEGG Pathway	hsa04060	Cytokine-cytokine receptor interaction	-44.9116	-42.237	67/295	355,356,608,920,939,958,970,1230,1233,1234,1236,1435,1436,1439,2833,2919,3458,3553,3557,3559,3560,3561,3569,3575,3587,3594,3600,3601,3603,3604,3606,3627,4049,4050,4283,5008,6347,6348,6351,6352,6354,6355,6356,6357,6362,6363,6364,6366,6373,6846,7124,7852,8784,8807,8809,9235,9518,10148,10344,10563,10663,10673,50615,53833,388372,414062,729230	FAS,FASLG,TNFRSF17,CD4,CD27,CD40,CD70,CCR1,CCR4,CCR5,CCR7,CSF1,CSF1R,CSF2RB,CXCR3,CXCL1,IFNG,IL1B,IL1RN,IL2RA,IL2RB,IL2RG,IL6,IL7R,IL10RA,IL12RB1,IL15,IL15RA,IL16,TNFRSF9,IL18,CXCL10,LTA,LTB,CXCL9,OSM,CCL2,CCL3,CCL4,CCL5,CCL7,CCL8,CCL11,CCL13,CCL18,CCL19,CCL20,CCL21,CXCL11,XCL2,TNF,CXCR4,TNFRSF18,IL18RAP,IL18R1,IL32,GDF15,EBI3,CCL26,CXCL13,CXCR6,TNFSF13B,IL21R,IL20RB,CCL4L1,CCL3L3,CCR2
12_Member	GO Biological Processes	GO:0030595	leukocyte chemotaxis	-42.081	-39.4747	49/145	101,240,301,1230,1234,1236,1880,2207,2919,3071,3553,3569,3603,3627,3689,3815,4283,5293,5294,5319,6279,6280,6288,6347,6348,6351,6352,6354,6355,6356,6357,6362,6363,6364,6366,6373,6504,6846,7409,7852,10344,10563,11151,30817,56833,120425,388372,414062,729230	ADAM8,ALOX5,ANXA1,CCR1,CCR5,CCR7,GPR183,FCER1G,CXCL1,NCKAP1L,IL1B,IL6,IL16,CXCL10,ITGB2,KIT,CXCL9,PIK3CD,PIK3CG,PLA2G1B,S100A8,S100A9,SAA1,CCL2,CCL3,CCL4,CCL5,CCL7,CCL8,CCL11,CCL13,CCL18,CCL19,CCL20,CCL21,CXCL11,SLAMF1,XCL2,VAV1,CXCR4,CCL26,CXCL13,CORO1A,ADGRE2,SLAMF8,JAML,CCL4L1,CCL3L3,CCR2
12_Member	GO Biological Processes	GO:0071674	mononuclear cell migration	-40.164	-37.5882	43/110	101,240,301,1230,1234,1236,1880,2838,3569,3627,3683,3695,5293,5294,6288,6347,6348,6351,6352,6354,6355,6356,6357,6362,6363,6364,6366,6373,6846,7535,7852,10344,10563,30009,51676,56253,64005,81704,120425,140885,388372,414062,729230	ADAM8,ALOX5,ANXA1,CCR1,CCR5,CCR7,GPR183,GPR15,IL6,CXCL10,ITGAL,ITGB7,PIK3CD,PIK3CG,SAA1,CCL2,CCL3,CCL4,CCL5,CCL7,CCL8,CCL11,CCL13,CCL18,CCL19,CCL20,CCL21,CXCL11,XCL2,ZAP70,CXCR4,CCL26,CXCL13,TBX21,ASB2,CRTAM,MYO1G,DOCK8,JAML,SIRPA,CCL4L1,CCL3L3,CCR2
12_Member	GO Biological Processes	GO:0060326	cell chemotaxis	-39.6221	-37.0678	54/207	101,240,301,1230,1233,1234,1236,1880,2207,2833,2919,3071,3553,3569,3603,3627,3689,3815,4283,5293,5294,5319,6279,6280,6288,6347,6348,6351,6352,6354,6355,6356,6357,6362,6363,6364,6366,6373,6504,6846,7409,7412,7852,10344,10563,10663,11151,30817,51411,56833,120425,388372,414062,729230	ADAM8,ALOX5,ANXA1,CCR1,CCR4,CCR5,CCR7,GPR183,FCER1G,CXCR3,CXCL1,NCKAP1L,IL1B,IL6,IL16,CXCL10,ITGB2,KIT,CXCL9,PIK3CD,PIK3CG,PLA2G1B,S100A8,S100A9,SAA1,CCL2,CCL3,CCL4,CCL5,CCL7,CCL8,CCL11,CCL13,CCL18,CCL19,CCL20,CCL21,CXCL11,SLAMF1,XCL2,VAV1,VCAM1,CXCR4,CCL26,CXCL13,CXCR6,CORO1A,ADGRE2,BIN2,SLAMF8,JAML,CCL4L1,CCL3L3,CCR2
12_Member	KEGG Pathway	hsa04061	Viral protein interaction with cytokine and cytokine receptor	-39.3438	-36.8033	41/100	1230,1233,1234,1236,1435,1436,2833,2919,3559,3560,3561,3569,3587,3606,3627,4049,4283,6347,6348,6351,6352,6354,6355,6356,6357,6362,6363,6364,6366,6373,6846,7124,7852,8807,8809,10344,10563,53833,388372,414062,729230	CCR1,CCR4,CCR5,CCR7,CSF1,CSF1R,CXCR3,CXCL1,IL2RA,IL2RB,IL2RG,IL6,IL10RA,IL18,CXCL10,LTA,CXCL9,CCL2,CCL3,CCL4,CCL5,CCL7,CCL8,CCL11,CCL13,CCL18,CCL19,CCL20,CCL21,CXCL11,XCL2,TNF,CXCR4,IL18RAP,IL18R1,CCL26,CXCL13,IL20RB,CCL4L1,CCL3L3,CCR2
12_Member	GO Biological Processes	GO:0006935	chemotaxis	-37.5052	-34.991	76/506	101,240,301,399,719,1230,1233,1234,1236,1240,1436,1794,1880,1890,2207,2357,2359,2676,2833,2919,3071,3553,3569,3603,3627,3689,3815,3918,4046,4283,5293,5294,5319,5328,5724,5880,6036,6279,6280,6288,6347,6348,6351,6352,6354,6355,6356,6357,6362,6363,6364,6366,6373,6504,6693,6846,7409,7412,7852,8061,8399,8482,10154,10344,10371,10457,10563,10663,11151,30817,51411,56833,120425,388372,414062,729230	ADAM8,ALOX5,ANXA1,RHOH,C3AR1,CCR1,CCR4,CCR5,CCR7,CMKLR1,CSF1R,DOCK2,GPR183,TYMP,FCER1G,FPR1,FPR3,GFRA3,CXCR3,CXCL1,NCKAP1L,IL1B,IL6,IL16,CXCL10,ITGB2,KIT,LAMC2,LSP1,CXCL9,PIK3CD,PIK3CG,PLA2G1B,PLAU,PTAFR,RAC2,RNASE2,S100A8,S100A9,SAA1,CCL2,CCL3,CCL4,CCL5,CCL7,CCL8,CCL11,CCL13,CCL18,CCL19,CCL20,CCL21,CXCL11,SLAMF1,SPN,XCL2,VAV1,VCAM1,CXCR4,FOSL1,PLA2G10,SEMA7A,PLXNC1,CCL26,SEMA3A,GPNMB,CXCL13,CXCR…
12_Member	GO Biological Processes	GO:0042330	taxis	-37.2613	-34.7597	76/510	101,240,301,399,719,1230,1233,1234,1236,1240,1436,1794,1880,1890,2207,2357,2359,2676,2833,2919,3071,3553,3569,3603,3627,3689,3815,3918,4046,4283,5293,5294,5319,5328,5724,5880,6036,6279,6280,6288,6347,6348,6351,6352,6354,6355,6356,6357,6362,6363,6364,6366,6373,6504,6693,6846,7409,7412,7852,8061,8399,8482,10154,10344,10371,10457,10563,10663,11151,30817,51411,56833,120425,388372,414062,729230	ADAM8,ALOX5,ANXA1,RHOH,C3AR1,CCR1,CCR4,CCR5,CCR7,CMKLR1,CSF1R,DOCK2,GPR183,TYMP,FCER1G,FPR1,FPR3,GFRA3,CXCR3,CXCL1,NCKAP1L,IL1B,IL6,IL16,CXCL10,ITGB2,KIT,LAMC2,LSP1,CXCL9,PIK3CD,PIK3CG,PLA2G1B,PLAU,PTAFR,RAC2,RNASE2,S100A8,S100A9,SAA1,CCL2,CCL3,CCL4,CCL5,CCL7,CCL8,CCL11,CCL13,CCL18,CCL19,CCL20,CCL21,CXCL11,SLAMF1,SPN,XCL2,VAV1,VCAM1,CXCR4,FOSL1,PLA2G10,SEMA7A,PLXNC1,CCL26,SEMA3A,GPNMB,CXCL13,CXCR…
12_Member	GO Biological Processes	GO:0034341	response to interferon-gamma	-36.164	-33.6865	42/124	199,356,684,834,958,972,2633,2634,2635,3055,3113,3394,3458,3594,3659,4261,6347,6348,6351,6352,6354,6355,6356,6357,6362,6363,6364,6366,6772,6846,7099,7124,7454,8942,10344,10537,115361,115362,140885,163351,388372,414062	AIF1,FASLG,BST2,CASP1,CD40,CD74,GBP1,GBP2,GBP3,HCK,HLA-DPA1,IRF8,IFNG,IL12RB1,IRF1,CIITA,CCL2,CCL3,CCL4,CCL5,CCL7,CCL8,CCL11,CCL13,CCL18,CCL19,CCL20,CCL21,STAT1,XCL2,TLR4,TNF,WAS,KYNU,CCL26,UBD,GBP4,GBP5,SIRPA,GBP6,CCL4L1,CCL3L3
12_Member	Canonical Pathways	M5885	NABA MATRISOME ASSOCIATED	-35.6603	-33.1945	89/751	101,259,301,356,374,712,713,714,1435,1474,1520,1521,2069,2919,3458,3553,3557,3569,3600,3603,3606,3627,3956,3957,4049,4050,4283,4312,4316,4318,4321,5008,5272,5328,5352,6278,6279,6280,6285,6347,6348,6351,6352,6354,6355,6356,6357,6362,6363,6364,6366,6373,6423,6439,6846,7052,7124,8038,8482,8530,8728,9244,9518,9976,9982,10148,10154,10344,10371,10462,10563,10673,11197,25849,26253,26585,27299,29121,3083…	ADAM8,AMBP,ANXA1,FASLG,AREG,C1QA,C1QB,C1QC,CSF1,CST6,CTSS,CTSW,EREG,CXCL1,IFNG,IL1B,IL1RN,IL6,IL15,IL16,IL18,CXCL10,LGALS1,LGALS2,LTA,LTB,CXCL9,MMP1,MMP7,MMP9,MMP12,OSM,SERPINB9,PLAU,PLOD2,S100A7,S100A8,S100A9,S100B,CCL2,CCL3,CCL4,CCL5,CCL7,CCL8,CCL11,CCL13,CCL18,CCL19,CCL20,CCL21,CXCL11,SFRP2,SFTPB,XCL2,TGM2,TNF,ADAM12,SEMA7A,CST7,ADAM19,CRLF1,GDF15,CLEC2B,FGFBP1,EBI3,PLXNC1,CCL26,SEMA3A,CLEC10A…
12_Member	GO Biological Processes	GO:0097529	myeloid leukocyte migration	-34.3372	-31.899	41/127	301,1236,2207,2919,3071,3553,3569,3627,3689,3815,4283,5293,5294,5319,6279,6280,6288,6347,6348,6351,6352,6354,6355,6356,6357,6362,6363,6364,6366,6373,6846,7409,10344,10563,30817,120425,140885,255231,388372,414062,729230	ANXA1,CCR7,FCER1G,CXCL1,NCKAP1L,IL1B,IL6,CXCL10,ITGB2,KIT,CXCL9,PIK3CD,PIK3CG,PLA2G1B,S100A8,S100A9,SAA1,CCL2,CCL3,CCL4,CCL5,CCL7,CCL8,CCL11,CCL13,CCL18,CCL19,CCL20,CCL21,CXCL11,XCL2,VAV1,CCL26,CXCL13,ADGRE2,JAML,SIRPA,MCOLN2,CCL4L1,CCL3L3,CCR2
12_Member	GO Biological Processes	GO:0071621	granulocyte chemotaxis	-33.9503	-31.5279	35/84	301,2207,2919,3071,3553,3627,3689,4283,5293,5294,5319,6279,6280,6288,6347,6348,6351,6352,6354,6355,6356,6357,6362,6363,6364,6366,6373,6846,7409,10344,10563,30817,120425,388372,414062	ANXA1,FCER1G,CXCL1,NCKAP1L,IL1B,CXCL10,ITGB2,CXCL9,PIK3CD,PIK3CG,PLA2G1B,S100A8,S100A9,SAA1,CCL2,CCL3,CCL4,CCL5,CCL7,CCL8,CCL11,CCL13,CCL18,CCL19,CCL20,CCL21,CXCL11,XCL2,VAV1,CCL26,CXCL13,ADGRE2,JAML,CCL4L1,CCL3L3
12_Member	GO Biological Processes	GO:0072676	lymphocyte migration	-33.0083	-30.6158	33/75	101,1236,1880,2838,3627,3683,3695,5293,5294,6288,6347,6348,6351,6352,6354,6355,6356,6357,6362,6363,6364,6366,6373,6846,7535,10344,10563,30009,56253,64005,388372,414062,729230	ADAM8,CCR7,GPR183,GPR15,CXCL10,ITGAL,ITGB7,PIK3CD,PIK3CG,SAA1,CCL2,CCL3,CCL4,CCL5,CCL7,CCL8,CCL11,CCL13,CCL18,CCL19,CCL20,CCL21,CXCL11,XCL2,ZAP70,CCL26,CXCL13,TBX21,CRTAM,MYO1G,CCL4L1,CCL3L3,CCR2
12_Member	GO Biological Processes	GO:0097530	granulocyte migration	-32.7262	-30.3385	36/97	301,2207,2919,3071,3553,3627,3689,4283,5293,5294,5319,6279,6280,6288,6347,6348,6351,6352,6354,6355,6356,6357,6362,6363,6364,6366,6373,6846,7409,10344,10563,30817,120425,255231,388372,414062	ANXA1,FCER1G,CXCL1,NCKAP1L,IL1B,CXCL10,ITGB2,CXCL9,PIK3CD,PIK3CG,PLA2G1B,S100A8,S100A9,SAA1,CCL2,CCL3,CCL4,CCL5,CCL7,CCL8,CCL11,CCL13,CCL18,CCL19,CCL20,CCL21,CXCL11,XCL2,VAV1,CCL26,CXCL13,ADGRE2,JAML,MCOLN2,CCL4L1,CCL3L3
12_Member	GO Biological Processes	GO:0030593	neutrophil chemotaxis	-32.0828	-29.7184	33/79	2207,2919,3071,3553,3627,3689,4283,5293,5294,5319,6279,6280,6288,6347,6348,6351,6352,6354,6355,6356,6357,6362,6363,6364,6366,6373,6846,7409,10344,10563,120425,388372,414062	FCER1G,CXCL1,NCKAP1L,IL1B,CXCL10,ITGB2,CXCL9,PIK3CD,PIK3CG,PLA2G1B,S100A8,S100A9,SAA1,CCL2,CCL3,CCL4,CCL5,CCL7,CCL8,CCL11,CCL13,CCL18,CCL19,CCL20,CCL21,CXCL11,XCL2,VAV1,CCL26,CXCL13,JAML,CCL4L1,CCL3L3
12_Member	GO Biological Processes	GO:0071346	cellular response to interferon-gamma	-31.8051	-29.4496	36/102	199,356,834,2633,2634,2635,3055,3113,3394,3458,3594,3659,6347,6348,6351,6352,6354,6355,6356,6357,6362,6363,6364,6366,6772,6846,7099,7124,7454,10344,115361,115362,140885,163351,388372,414062	AIF1,FASLG,CASP1,GBP1,GBP2,GBP3,HCK,HLA-DPA1,IRF8,IFNG,IL12RB1,IRF1,CCL2,CCL3,CCL4,CCL5,CCL7,CCL8,CCL11,CCL13,CCL18,CCL19,CCL20,CCL21,STAT1,XCL2,TLR4,TNF,WAS,CCL26,GBP4,GBP5,SIRPA,GBP6,CCL4L1,CCL3L3
12_Member	GO Biological Processes	GO:1990266	neutrophil migration	-31.4422	-29.0999	34/89	2207,2919,3071,3553,3627,3689,4283,5293,5294,5319,6279,6280,6288,6347,6348,6351,6352,6354,6355,6356,6357,6362,6363,6364,6366,6373,6846,7409,10344,10563,120425,255231,388372,414062	FCER1G,CXCL1,NCKAP1L,IL1B,CXCL10,ITGB2,CXCL9,PIK3CD,PIK3CG,PLA2G1B,S100A8,S100A9,SAA1,CCL2,CCL3,CCL4,CCL5,CCL7,CCL8,CCL11,CCL13,CCL18,CCL19,CCL20,CCL21,CXCL11,XCL2,VAV1,CCL26,CXCL13,JAML,MCOLN2,CCL4L1,CCL3L3
12_Member	GO Biological Processes	GO:0030335	positive regulation of cell migration	-28.6044	-26.3185	69/560	101,199,301,719,958,972,1230,1236,1240,1435,1436,2268,3071,3458,3553,3569,3627,3687,3815,3918,4316,4318,5031,5293,5294,5328,5724,5788,5880,6278,6348,6351,6352,6354,6355,6356,6363,6364,6366,6504,6648,6688,6693,6846,7099,7124,7130,7852,7941,8482,8660,8784,8877,9982,10344,10371,10457,10563,10630,11151,29126,54209,64581,81704,83706,84913,146206,152007,729230	ADAM8,AIF1,ANXA1,C3AR1,CD40,CD74,CCR1,CCR7,CMKLR1,CSF1,CSF1R,FGR,NCKAP1L,IFNG,IL1B,IL6,CXCL10,ITGAX,KIT,LAMC2,MMP7,MMP9,P2RY6,PIK3CD,PIK3CG,PLAU,PTAFR,PTPRC,RAC2,S100A7,CCL3,CCL4,CCL5,CCL7,CCL8,CCL11,CCL19,CCL20,CCL21,SLAMF1,SOD2,SPI1,SPN,XCL2,TLR4,TNF,TNFAIP6,CXCR4,PLA2G7,SEMA7A,IRS2,TNFRSF18,SPHK1,FGFBP1,CCL26,SEMA3A,GPNMB,CXCL13,PDPN,CORO1A,CD274,TREM2,CLEC7A,DOCK8,FERMT3,ATOH8,CARMIL2,GLIPR2,…
12_Member	GO Biological Processes	GO:0070098	chemokine-mediated signaling pathway	-28.5466	-26.2643	31/82	1230,1233,1234,1236,1240,2833,2919,3627,4283,6347,6348,6351,6352,6354,6355,6356,6357,6362,6363,6364,6366,6373,6846,7852,10344,10563,10663,54209,388372,414062,729230	CCR1,CCR4,CCR5,CCR7,CMKLR1,CXCR3,CXCL1,CXCL10,CXCL9,CCL2,CCL3,CCL4,CCL5,CCL7,CCL8,CCL11,CCL13,CCL18,CCL19,CCL20,CCL21,CXCL11,XCL2,CXCR4,CCL26,CXCL13,CXCR6,TREM2,CCL4L1,CCL3L3,CCR2
12_Member	GO Biological Processes	GO:1990868	response to chemokine	-28.4477	-26.1765	32/90	1230,1233,1234,1236,1240,2833,2919,3627,4283,6347,6348,6351,6352,6354,6355,6356,6357,6362,6363,6364,6366,6373,6846,7852,10344,10563,10663,54209,81704,388372,414062,729230	CCR1,CCR4,CCR5,CCR7,CMKLR1,CXCR3,CXCL1,CXCL10,CXCL9,CCL2,CCL3,CCL4,CCL5,CCL7,CCL8,CCL11,CCL13,CCL18,CCL19,CCL20,CCL21,CXCL11,XCL2,CXCR4,CCL26,CXCL13,CXCR6,TREM2,DOCK8,CCL4L1,CCL3L3,CCR2
12_Member	GO Biological Processes	GO:1990869	cellular response to chemokine	-28.4477	-26.1765	32/90	1230,1233,1234,1236,1240,2833,2919,3627,4283,6347,6348,6351,6352,6354,6355,6356,6357,6362,6363,6364,6366,6373,6846,7852,10344,10563,10663,54209,81704,388372,414062,729230	CCR1,CCR4,CCR5,CCR7,CMKLR1,CXCR3,CXCL1,CXCL10,CXCL9,CCL2,CCL3,CCL4,CCL5,CCL7,CCL8,CCL11,CCL13,CCL18,CCL19,CCL20,CCL21,CXCL11,XCL2,CXCR4,CCL26,CXCL13,CXCR6,TREM2,DOCK8,CCL4L1,CCL3L3,CCR2
12_Member	GO Biological Processes	GO:0040017	positive regulation of locomotion	-28.3783	-26.1108	71/599	101,199,301,719,958,972,1230,1233,1236,1240,1435,1436,2268,3071,3458,3553,3569,3603,3627,3687,3815,3918,4316,4318,5031,5293,5294,5328,5724,5788,5880,6278,6348,6351,6352,6354,6355,6356,6363,6364,6366,6504,6648,6688,6693,6846,7099,7124,7130,7852,7941,8482,8660,8784,8877,9982,10344,10371,10457,10563,10630,11151,29126,54209,64581,81704,83706,84913,146206,152007,729230	ADAM8,AIF1,ANXA1,C3AR1,CD40,CD74,CCR1,CCR4,CCR7,CMKLR1,CSF1,CSF1R,FGR,NCKAP1L,IFNG,IL1B,IL6,IL16,CXCL10,ITGAX,KIT,LAMC2,MMP7,MMP9,P2RY6,PIK3CD,PIK3CG,PLAU,PTAFR,PTPRC,RAC2,S100A7,CCL3,CCL4,CCL5,CCL7,CCL8,CCL11,CCL19,CCL20,CCL21,SLAMF1,SOD2,SPI1,SPN,XCL2,TLR4,TNF,TNFAIP6,CXCR4,PLA2G7,SEMA7A,IRS2,TNFRSF18,SPHK1,FGFBP1,CCL26,SEMA3A,GPNMB,CXCL13,PDPN,CORO1A,CD274,TREM2,CLEC7A,DOCK8,FERMT3,ATOH8,CARMI…
12_Member	GO Biological Processes	GO:0002685	regulation of leukocyte migration	-28.3095	-26.0456	45/218	101,199,301,399,719,972,1230,1236,1240,1435,1436,2833,2841,3071,3569,3627,5724,5734,5880,6278,6347,6348,6351,6352,6354,6355,6363,6364,6366,6504,6688,6693,6846,7124,7130,7941,8784,10563,11314,26228,26585,54209,56833,81704,729230	ADAM8,AIF1,ANXA1,RHOH,C3AR1,CD74,CCR1,CCR7,CMKLR1,CSF1,CSF1R,CXCR3,GPR18,NCKAP1L,IL6,CXCL10,PTAFR,PTGER4,RAC2,S100A7,CCL2,CCL3,CCL4,CCL5,CCL7,CCL8,CCL19,CCL20,CCL21,SLAMF1,SPI1,SPN,XCL2,TNF,TNFAIP6,PLA2G7,TNFRSF18,CXCL13,CD300A,STAP1,GREM1,TREM2,SLAMF8,DOCK8,CCR2
12_Member	GO Biological Processes	GO:0043410	positive regulation of MAPK cascade	-27.9848	-25.7315	64/490	101,348,920,939,958,972,1116,1230,1236,1436,1880,2213,2261,3123,3553,3569,3815,5008,5027,5031,5294,5319,5788,6278,6347,6348,6351,6352,6354,6355,6356,6357,6362,6363,6364,6366,6504,6688,6846,7099,7124,7185,7805,8482,8685,8877,9518,10344,10371,10457,10595,11184,26191,54209,64581,84868,115352,152007,221472,353514,388325,388372,414062,653361	ADAM8,APOE,CD4,CD27,CD40,CD74,CHI3L1,CCR1,CCR7,CSF1R,GPR183,FCGR2B,FGFR3,HLA-DRB1,IL1B,IL6,KIT,OSM,P2RX7,P2RY6,PIK3CG,PLA2G1B,PTPRC,S100A7,CCL2,CCL3,CCL4,CCL5,CCL7,CCL8,CCL11,CCL13,CCL18,CCL19,CCL20,CCL21,SLAMF1,SPI1,XCL2,TLR4,TNF,TRAF1,LAPTM5,SEMA7A,MARCO,SPHK1,GDF15,CCL26,SEMA3A,GPNMB,ERN2,MAP4K1,PTPN22,TREM2,CLEC7A,HAVCR2,FCRL3,GLIPR2,FGD2,LILRA5,SCIMP,CCL4L1,CCL3L3,NCF1
12_Member	WikiPathways	WP5095	Overview of proinflammatory and profibrotic mediators	-27.6797	-25.4334	36/129	374,1435,2919,3458,3553,3557,3569,3600,3606,3627,4049,4283,4312,4318,5008,6347,6348,6351,6352,6354,6355,6356,6357,6362,6363,6364,6366,6373,6846,7124,10148,10344,10563,10673,388372,414062	AREG,CSF1,CXCL1,IFNG,IL1B,IL1RN,IL6,IL15,IL18,CXCL10,LTA,CXCL9,MMP1,MMP9,OSM,CCL2,CCL3,CCL4,CCL5,CCL7,CCL8,CCL11,CCL13,CCL18,CCL19,CCL20,CCL21,CXCL11,XCL2,TNF,EBI3,CCL26,CXCL13,TNFSF13B,CCL4L1,CCL3L3
12_Member	KEGG Pathway	hsa04062	Chemokine signaling pathway	-27.5265	-25.2836	42/192	1230,1233,1234,1236,1794,2268,2793,2833,2919,3055,3627,3702,3718,4283,5293,5294,5880,6347,6348,6351,6352,6354,6355,6356,6357,6362,6363,6364,6366,6373,6772,6846,7409,7454,7852,10344,10563,10663,388372,414062,653361,729230	CCR1,CCR4,CCR5,CCR7,DOCK2,FGR,GNGT2,CXCR3,CXCL1,HCK,CXCL10,ITK,JAK3,CXCL9,PIK3CD,PIK3CG,RAC2,CCL2,CCL3,CCL4,CCL5,CCL7,CCL8,CCL11,CCL13,CCL18,CCL19,CCL20,CCL21,CXCL11,STAT1,XCL2,VAV1,WAS,CXCR4,CCL26,CXCL13,CXCR6,CCL4L1,CCL3L3,NCF1,CCR2
12_Member	GO Biological Processes	GO:2000147	positive regulation of cell motility	-27.4923	-25.2529	69/584	101,199,301,719,958,972,1230,1236,1240,1435,1436,2268,3071,3458,3553,3569,3627,3687,3815,3918,4316,4318,5031,5293,5294,5328,5724,5788,5880,6278,6348,6351,6352,6354,6355,6356,6363,6364,6366,6504,6648,6688,6693,6846,7099,7124,7130,7852,7941,8482,8660,8784,8877,9982,10344,10371,10457,10563,10630,11151,29126,54209,64581,81704,83706,84913,146206,152007,729230	ADAM8,AIF1,ANXA1,C3AR1,CD40,CD74,CCR1,CCR7,CMKLR1,CSF1,CSF1R,FGR,NCKAP1L,IFNG,IL1B,IL6,CXCL10,ITGAX,KIT,LAMC2,MMP7,MMP9,P2RY6,PIK3CD,PIK3CG,PLAU,PTAFR,PTPRC,RAC2,S100A7,CCL3,CCL4,CCL5,CCL7,CCL8,CCL11,CCL19,CCL20,CCL21,SLAMF1,SOD2,SPI1,SPN,XCL2,TLR4,TNF,TNFAIP6,CXCR4,PLA2G7,SEMA7A,IRS2,TNFRSF18,SPHK1,FGFBP1,CCL26,SEMA3A,GPNMB,CXCL13,PDPN,CORO1A,CD274,TREM2,CLEC7A,DOCK8,FERMT3,ATOH8,CARMIL2,GLIPR2,…
12_Member	GO Biological Processes	GO:0048247	lymphocyte chemotaxis	-27.2122	-24.9861	25/49	101,1880,3627,5293,5294,6288,6347,6348,6351,6352,6354,6355,6356,6357,6362,6363,6364,6366,6373,6846,10344,10563,388372,414062,729230	ADAM8,GPR183,CXCL10,PIK3CD,PIK3CG,SAA1,CCL2,CCL3,CCL4,CCL5,CCL7,CCL8,CCL11,CCL13,CCL18,CCL19,CCL20,CCL21,CXCL11,XCL2,CCL26,CXCL13,CCL4L1,CCL3L3,CCR2
12_Member	GO Biological Processes	GO:0051272	positive regulation of cellular component movement	-26.9582	-24.7353	69/596	101,199,301,719,958,972,1230,1236,1240,1435,1436,2268,3071,3458,3553,3569,3627,3687,3815,3918,4316,4318,5031,5293,5294,5328,5724,5788,5880,6278,6348,6351,6352,6354,6355,6356,6363,6364,6366,6504,6648,6688,6693,6846,7099,7124,7130,7852,7941,8482,8660,8784,8877,9982,10344,10371,10457,10563,10630,11151,29126,54209,64581,81704,83706,84913,146206,152007,729230	ADAM8,AIF1,ANXA1,C3AR1,CD40,CD74,CCR1,CCR7,CMKLR1,CSF1,CSF1R,FGR,NCKAP1L,IFNG,IL1B,IL6,CXCL10,ITGAX,KIT,LAMC2,MMP7,MMP9,P2RY6,PIK3CD,PIK3CG,PLAU,PTAFR,PTPRC,RAC2,S100A7,CCL3,CCL4,CCL5,CCL7,CCL8,CCL11,CCL19,CCL20,CCL21,SLAMF1,SOD2,SPI1,SPN,XCL2,TLR4,TNF,TNFAIP6,CXCR4,PLA2G7,SEMA7A,IRS2,TNFRSF18,SPHK1,FGFBP1,CCL26,SEMA3A,GPNMB,CXCL13,PDPN,CORO1A,CD274,TREM2,CLEC7A,DOCK8,FERMT3,ATOH8,CARMIL2,GLIPR2,…
12_Member	GO Biological Processes	GO:0043408	regulation of MAPK cascade	-26.9528	-24.7332	74/686	101,259,348,355,920,939,958,972,1116,1230,1236,1436,1844,1880,2213,2261,2633,3123,3553,3569,3815,5008,5027,5031,5294,5319,5788,6278,6347,6348,6351,6352,6354,6355,6356,6357,6362,6363,6364,6366,6423,6504,6688,6846,7099,7124,7185,7805,8482,8685,8877,9518,10344,10371,10457,10595,11006,11184,11314,26191,54209,54900,64581,84868,115352,140885,152007,221472,353514,374403,388325,388372,414062,653361	ADAM8,AMBP,APOE,FAS,CD4,CD27,CD40,CD74,CHI3L1,CCR1,CCR7,CSF1R,DUSP2,GPR183,FCGR2B,FGFR3,GBP1,HLA-DRB1,IL1B,IL6,KIT,OSM,P2RX7,P2RY6,PIK3CG,PLA2G1B,PTPRC,S100A7,CCL2,CCL3,CCL4,CCL5,CCL7,CCL8,CCL11,CCL13,CCL18,CCL19,CCL20,CCL21,SFRP2,SLAMF1,SPI1,XCL2,TLR4,TNF,TRAF1,LAPTM5,SEMA7A,MARCO,SPHK1,GDF15,CCL26,SEMA3A,GPNMB,ERN2,LILRB4,MAP4K1,CD300A,PTPN22,TREM2,LAX1,CLEC7A,HAVCR2,FCRL3,SIRPA,GLIPR2,FGD2,LIL…
12_Member	Reactome Gene Sets	R-HSA-380108	Chemokine receptors bind chemokines	-26.1416	-23.941	26/59	1230,1233,1234,1236,2833,2919,3627,4283,6347,6348,6351,6352,6354,6356,6357,6363,6364,6366,6373,6846,7852,10563,10663,388372,414062,729230	CCR1,CCR4,CCR5,CCR7,CXCR3,CXCL1,CXCL10,CXCL9,CCL2,CCL3,CCL4,CCL5,CCL7,CCL11,CCL13,CCL19,CCL20,CCL21,CXCL11,XCL2,CXCR4,CXCL13,CXCR6,CCL4L1,CCL3L3,CCR2
12_Member	GO Biological Processes	GO:0002687	positive regulation of leukocyte migration	-23.8699	-21.7163	34/141	101,199,719,972,1230,1236,1240,1435,1436,3071,3569,3627,5724,5880,6278,6348,6351,6352,6354,6355,6363,6364,6366,6504,6688,6693,6846,7124,7941,8784,10563,54209,81704,729230	ADAM8,AIF1,C3AR1,CD74,CCR1,CCR7,CMKLR1,CSF1,CSF1R,NCKAP1L,IL6,CXCL10,PTAFR,RAC2,S100A7,CCL3,CCL4,CCL5,CCL7,CCL8,CCL19,CCL20,CCL21,SLAMF1,SPI1,SPN,XCL2,TNF,PLA2G7,TNFRSF18,CXCL13,TREM2,DOCK8,CCR2
12_Member	GO Biological Processes	GO:0070374	positive regulation of ERK1 and ERK2 cascade	-23.0228	-20.891	40/220	348,920,972,1116,1230,1236,1436,1880,2261,3123,5031,5788,6278,6347,6348,6351,6352,6354,6355,6356,6357,6362,6363,6364,6366,6504,6846,7099,7124,8482,8685,10344,10457,26191,54209,84868,152007,388325,388372,414062	APOE,CD4,CD74,CHI3L1,CCR1,CCR7,CSF1R,GPR183,FGFR3,HLA-DRB1,P2RY6,PTPRC,S100A7,CCL2,CCL3,CCL4,CCL5,CCL7,CCL8,CCL11,CCL13,CCL18,CCL19,CCL20,CCL21,SLAMF1,XCL2,TLR4,TNF,SEMA7A,MARCO,CCL26,GPNMB,PTPN22,TREM2,HAVCR2,GLIPR2,SCIMP,CCL4L1,CCL3L3
12_Member	Canonical Pathways	M5883	NABA SECRETED FACTORS	-22.3624	-20.2588	48/343	356,374,1435,2069,2919,3458,3553,3557,3569,3600,3603,3606,3627,4049,4050,4283,5008,6278,6279,6280,6285,6347,6348,6351,6352,6354,6355,6356,6357,6362,6363,6364,6366,6373,6423,6846,7124,9244,9518,9982,10148,10344,10563,10673,11197,54361,80326,414062	FASLG,AREG,CSF1,EREG,CXCL1,IFNG,IL1B,IL1RN,IL6,IL15,IL16,IL18,CXCL10,LTA,LTB,CXCL9,OSM,S100A7,S100A8,S100A9,S100B,CCL2,CCL3,CCL4,CCL5,CCL7,CCL8,CCL11,CCL13,CCL18,CCL19,CCL20,CCL21,CXCL11,SFRP2,XCL2,TNF,CRLF1,GDF15,FGFBP1,EBI3,CCL26,CXCL13,TNFSF13B,WIF1,WNT4,WNT10A,CCL3L3
12_Member	GO Biological Processes	GO:0002688	regulation of leukocyte chemotaxis	-22.3253	-20.2261	31/124	199,719,972,1230,1236,1240,1435,1436,2841,3071,3569,3627,5880,6278,6347,6348,6351,6352,6354,6363,6366,6504,6688,6846,7130,7941,10563,26228,26585,56833,729230	AIF1,C3AR1,CD74,CCR1,CCR7,CMKLR1,CSF1,CSF1R,GPR18,NCKAP1L,IL6,CXCL10,RAC2,S100A7,CCL2,CCL3,CCL4,CCL5,CCL7,CCL19,CCL21,SLAMF1,SPI1,XCL2,TNFAIP6,PLA2G7,CXCL13,STAP1,GREM1,SLAMF8,CCR2
12_Member	GO Biological Processes	GO:0050920	regulation of chemotaxis	-21.6725	-19.5907	39/225	199,719,972,1230,1233,1236,1240,1435,1436,1880,2841,3071,3569,3603,3627,5880,6278,6347,6348,6351,6352,6354,6363,6366,6504,6688,6846,7130,7852,7941,8482,10344,10371,10563,26228,26585,54209,56833,729230	AIF1,C3AR1,CD74,CCR1,CCR4,CCR7,CMKLR1,CSF1,CSF1R,GPR183,GPR18,NCKAP1L,IL6,IL16,CXCL10,RAC2,S100A7,CCL2,CCL3,CCL4,CCL5,CCL7,CCL19,CCL21,SLAMF1,SPI1,XCL2,TNFAIP6,CXCR4,PLA2G7,SEMA7A,CCL26,SEMA3A,CXCL13,STAP1,GREM1,TREM2,SLAMF8,CCR2
12_Member	GO Biological Processes	GO:0034612	response to tumor necrosis factor	-21.4517	-19.3769	37/202	330,355,608,929,958,970,1116,2633,2634,2635,6347,6348,6351,6352,6354,6355,6356,6357,6362,6363,6364,6366,6772,6846,7124,7185,7412,8115,8784,8877,9447,10068,10344,10537,10673,388372,414062	BIRC3,FAS,TNFRSF17,CD14,CD40,CD70,CHI3L1,GBP1,GBP2,GBP3,CCL2,CCL3,CCL4,CCL5,CCL7,CCL8,CCL11,CCL13,CCL18,CCL19,CCL20,CCL21,STAT1,XCL2,TNF,TRAF1,VCAM1,TCL1A,TNFRSF18,SPHK1,AIM2,IL18BP,CCL26,UBD,TNFSF13B,CCL4L1,CCL3L3
12_Member	GO Biological Processes	GO:0070372	regulation of ERK1 and ERK2 cascade	-20.727	-18.6836	44/311	348,920,972,1116,1230,1236,1436,1880,2261,2633,3123,3553,5031,5788,6278,6347,6348,6351,6352,6354,6355,6356,6357,6362,6363,6364,6366,6504,6846,7099,7124,8482,8685,10344,10457,26191,54209,84868,140885,152007,374403,388325,388372,414062	APOE,CD4,CD74,CHI3L1,CCR1,CCR7,CSF1R,GPR183,FGFR3,GBP1,HLA-DRB1,IL1B,P2RY6,PTPRC,S100A7,CCL2,CCL3,CCL4,CCL5,CCL7,CCL8,CCL11,CCL13,CCL18,CCL19,CCL20,CCL21,SLAMF1,XCL2,TLR4,TNF,SEMA7A,MARCO,CCL26,GPNMB,PTPN22,TREM2,HAVCR2,SIRPA,GLIPR2,TBC1D10C,SCIMP,CCL4L1,CCL3L3
12_Member	WikiPathways	WP3929	Chemokine signaling pathway	-20.441	-18.4061	33/165	1230,1233,1236,1794,2268,2793,2833,3055,3627,3702,3718,4283,5293,5294,5880,6348,6351,6352,6354,6356,6363,6364,6366,6373,6772,7409,7454,7852,10344,10563,10663,653361,729230	CCR1,CCR4,CCR7,DOCK2,FGR,GNGT2,CXCR3,HCK,CXCL10,ITK,JAK3,CXCL9,PIK3CD,PIK3CG,RAC2,CCL3,CCL4,CCL5,CCL7,CCL11,CCL19,CCL20,CCL21,CXCL11,STAT1,VAV1,WAS,CXCR4,CCL26,CXCL13,CXCR6,NCF1,CCR2
12_Member	GO Biological Processes	GO:0071356	cellular response to tumor necrosis factor	-20.3674	-18.3387	34/178	330,355,608,958,970,1116,2633,2634,2635,6347,6348,6351,6352,6354,6355,6356,6357,6362,6363,6364,6366,6772,6846,7124,7185,7412,8115,8784,9447,10068,10344,10673,388372,414062	BIRC3,FAS,TNFRSF17,CD40,CD70,CHI3L1,GBP1,GBP2,GBP3,CCL2,CCL3,CCL4,CCL5,CCL7,CCL8,CCL11,CCL13,CCL18,CCL19,CCL20,CCL21,STAT1,XCL2,TNF,TRAF1,VCAM1,TCL1A,TNFRSF18,AIM2,IL18BP,CCL26,TNFSF13B,CCL4L1,CCL3L3
12_Member	GO Biological Processes	GO:0050921	positive regulation of chemotaxis	-19.5433	-17.5371	30/140	199,719,972,1230,1233,1236,1240,1435,1436,3071,3569,3603,3627,5880,6278,6348,6351,6352,6354,6363,6366,6504,6688,6846,7852,7941,10344,10563,54209,729230	AIF1,C3AR1,CD74,CCR1,CCR4,CCR7,CMKLR1,CSF1,CSF1R,NCKAP1L,IL6,IL16,CXCL10,RAC2,S100A7,CCL3,CCL4,CCL5,CCL7,CCL19,CCL21,SLAMF1,SPI1,XCL2,CXCR4,PLA2G7,CCL26,CXCL13,TREM2,CCR2
12_Member	GO Biological Processes	GO:0002690	positive regulation of leukocyte chemotaxis	-18.8367	-16.8517	25/94	199,719,972,1230,1236,1240,1435,1436,3071,3569,3627,5880,6278,6348,6351,6352,6354,6363,6366,6504,6688,6846,7941,10563,729230	AIF1,C3AR1,CD74,CCR1,CCR7,CMKLR1,CSF1,CSF1R,NCKAP1L,IL6,CXCL10,RAC2,S100A7,CCL3,CCL4,CCL5,CCL7,CCL19,CCL21,SLAMF1,SPI1,XCL2,PLA2G7,CXCL13,CCR2
12_Member	GO Biological Processes	GO:0002548	monocyte chemotaxis	-18.8226	-16.8395	19/45	301,3569,6347,6348,6351,6352,6354,6355,6356,6357,6362,6363,6364,6366,6846,10344,388372,414062,729230	ANXA1,IL6,CCL2,CCL3,CCL4,CCL5,CCL7,CCL8,CCL11,CCL13,CCL18,CCL19,CCL20,CCL21,XCL2,CCL26,CCL4L1,CCL3L3,CCR2
12_Member	GO Biological Processes	GO:0051345	positive regulation of hydrolase activity	-16.2782	-14.3629	53/577	355,356,834,942,958,1236,2261,3428,3458,3702,3815,3932,5031,5319,5341,5366,5724,5788,5909,5996,6279,6280,6347,6348,6351,6352,6354,6355,6356,6357,6362,6363,6364,6366,6423,6846,7052,7124,7409,7805,8477,9447,9938,10344,10563,11314,54361,64581,81704,115352,374403,388372,414062	FAS,FASLG,CASP1,CD86,CD40,CCR7,FGFR3,IFI16,IFNG,ITK,KIT,LCK,P2RY6,PLA2G1B,PLEK,PMAIP1,PTAFR,PTPRC,RAP1GAP,RGS1,S100A8,S100A9,CCL2,CCL3,CCL4,CCL5,CCL7,CCL8,CCL11,CCL13,CCL18,CCL19,CCL20,CCL21,SFRP2,XCL2,TGM2,TNF,VAV1,LAPTM5,GPR65,AIM2,ARHGAP25,CCL26,CXCL13,CD300A,WNT4,CLEC7A,DOCK8,FCRL3,TBC1D10C,CCL4L1,CCL3L3
12_Member	Reactome Gene Sets	R-HSA-373076	Class A/1 (Rhodopsin-like receptors)	-16.2418	-14.3297	40/335	301,719,1230,1233,1234,1236,1240,1880,2357,2359,2833,2841,2919,3627,4283,5031,5724,5734,6288,6347,6348,6351,6352,6354,6356,6357,6363,6364,6366,6373,6846,7852,8477,10563,10663,27334,53829,388372,414062,729230	ANXA1,C3AR1,CCR1,CCR4,CCR5,CCR7,CMKLR1,GPR183,FPR1,FPR3,CXCR3,GPR18,CXCL1,CXCL10,CXCL9,P2RY6,PTAFR,PTGER4,SAA1,CCL2,CCL3,CCL4,CCL5,CCL7,CCL11,CCL13,CCL19,CCL20,CCL21,CXCL11,XCL2,CXCR4,GPR65,CXCL13,CXCR6,P2RY10,P2RY13,CCL4L1,CCL3L3,CCR2
12_Member	Reactome Gene Sets	R-HSA-375276	Peptide ligand-binding receptors	-15.8471	-13.9445	31/201	301,719,1230,1233,1234,1236,2357,2359,2833,2919,3627,4283,6288,6347,6348,6351,6352,6354,6356,6357,6363,6364,6366,6373,6846,7852,10563,10663,388372,414062,729230	ANXA1,C3AR1,CCR1,CCR4,CCR5,CCR7,FPR1,FPR3,CXCR3,CXCL1,CXCL10,CXCL9,SAA1,CCL2,CCL3,CCL4,CCL5,CCL7,CCL11,CCL13,CCL19,CCL20,CCL21,CXCL11,XCL2,CXCR4,CXCL13,CXCR6,CCL4L1,CCL3L3,CCR2
12_Member	GO Biological Processes	GO:0070555	response to interleukin-1	-15.0481	-13.1683	25/132	301,952,958,1116,2633,2634,2635,3553,6347,6348,6351,6352,6354,6355,6356,6357,6362,6363,6364,6366,6846,10344,140885,388372,414062	ANXA1,CD38,CD40,CHI3L1,GBP1,GBP2,GBP3,IL1B,CCL2,CCL3,CCL4,CCL5,CCL7,CCL8,CCL11,CCL13,CCL18,CCL19,CCL20,CCL21,XCL2,CCL26,SIRPA,CCL4L1,CCL3L3
12_Member	GO Biological Processes	GO:0071347	cellular response to interleukin-1	-14.5636	-12.6998	22/102	958,2633,2634,2635,3553,6347,6348,6351,6352,6354,6355,6356,6357,6362,6363,6364,6366,6846,10344,140885,388372,414062	CD40,GBP1,GBP2,GBP3,IL1B,CCL2,CCL3,CCL4,CCL5,CCL7,CCL8,CCL11,CCL13,CCL18,CCL19,CCL20,CCL21,XCL2,CCL26,SIRPA,CCL4L1,CCL3L3
12_Member	Reactome Gene Sets	R-HSA-500792	GPCR ligand binding	-13.9861	-12.1391	44/467	301,719,1230,1233,1234,1236,1240,1880,2357,2359,2793,2833,2841,2919,3627,4283,5031,5724,5734,6288,6347,6348,6351,6352,6354,6356,6357,6363,6364,6366,6373,6846,7852,8477,10563,10663,27334,30817,53829,54361,80326,388372,414062,729230	ANXA1,C3AR1,CCR1,CCR4,CCR5,CCR7,CMKLR1,GPR183,FPR1,FPR3,GNGT2,CXCR3,GPR18,CXCL1,CXCL10,CXCL9,P2RY6,PTAFR,PTGER4,SAA1,CCL2,CCL3,CCL4,CCL5,CCL7,CCL11,CCL13,CCL19,CCL20,CCL21,CXCL11,XCL2,CXCR4,GPR65,CXCL13,CXCR6,P2RY10,ADGRE2,P2RY13,WNT4,WNT10A,CCL4L1,CCL3L3,CCR2
12_Member	GO Biological Processes	GO:0048245	eosinophil chemotaxis	-13.861	-12.0154	11/17	6347,6348,6351,6352,6354,6355,6356,6357,6366,10344,388372	CCL2,CCL3,CCL4,CCL5,CCL7,CCL8,CCL11,CCL13,CCL21,CCL26,CCL4L1
12_Member	Reactome Gene Sets	R-HSA-372790	Signaling by GPCR	-13.8523	-12.008	55/704	301,695,719,1230,1233,1234,1236,1240,1880,2357,2359,2793,2833,2838,2841,2848,2919,3627,4283,5031,5294,5321,5724,5734,5996,6288,6347,6348,6351,6352,6354,6356,6357,6363,6364,6366,6373,6846,7409,7852,8477,9459,10563,10663,27334,30817,53829,53831,54361,80326,84152,221472,388372,414062,729230	ANXA1,BTK,C3AR1,CCR1,CCR4,CCR5,CCR7,CMKLR1,GPR183,FPR1,FPR3,GNGT2,CXCR3,GPR15,GPR18,GPR25,CXCL1,CXCL10,CXCL9,P2RY6,PIK3CG,PLA2G4A,PTAFR,PTGER4,RGS1,SAA1,CCL2,CCL3,CCL4,CCL5,CCL7,CCL11,CCL13,CCL19,CCL20,CCL21,CXCL11,XCL2,VAV1,CXCR4,GPR65,ARHGEF6,CXCL13,CXCR6,P2RY10,ADGRE2,P2RY13,GPR84,WNT4,WNT10A,PPP1R1B,FGD2,CCL4L1,CCL3L3,CCR2
12_Member	GO Biological Processes	GO:0072677	eosinophil migration	-13.4603	-11.6255	11/18	6347,6348,6351,6352,6354,6355,6356,6357,6366,10344,388372	CCL2,CCL3,CCL4,CCL5,CCL7,CCL8,CCL11,CCL13,CCL21,CCL26,CCL4L1
12_Member	Reactome Gene Sets	R-HSA-418594	G alpha (i) signalling events	-11.0819	-9.33291	32/318	301,719,1230,1233,1234,1236,1880,2357,2359,2793,2833,2841,2919,3627,4283,5321,5996,6288,6351,6352,6357,6363,6364,6366,6373,7852,10563,10663,53829,84152,388372,729230	ANXA1,C3AR1,CCR1,CCR4,CCR5,CCR7,GPR183,FPR1,FPR3,GNGT2,CXCR3,GPR18,CXCL1,CXCL10,CXCL9,PLA2G4A,RGS1,SAA1,CCL4,CCL5,CCL13,CCL19,CCL20,CCL21,CXCL11,CXCR4,CXCL13,CXCR6,P2RY13,PPP1R1B,CCL4L1,CCR2
12_Member	Reactome Gene Sets	R-HSA-388396	GPCR downstream signalling	-10.6804	-8.9412	46/629	301,695,719,1230,1233,1234,1236,1880,2357,2359,2793,2833,2838,2841,2848,2919,3627,4283,5031,5294,5321,5724,5734,5996,6288,6351,6352,6357,6363,6364,6366,6373,6846,7409,7852,8477,9459,10563,10663,27334,53829,53831,84152,221472,388372,729230	ANXA1,BTK,C3AR1,CCR1,CCR4,CCR5,CCR7,GPR183,FPR1,FPR3,GNGT2,CXCR3,GPR15,GPR18,GPR25,CXCL1,CXCL10,CXCL9,P2RY6,PIK3CG,PLA2G4A,PTAFR,PTGER4,RGS1,SAA1,CCL4,CCL5,CCL13,CCL19,CCL20,CCL21,CXCL11,XCL2,VAV1,CXCR4,GPR65,ARHGEF6,CXCL13,CXCR6,P2RY10,P2RY13,GPR84,PPP1R1B,FGD2,CCL4L1,CCR2
12_Member	GO Biological Processes	GO:0043087	regulation of GTPase activity	-10.1894	-8.46492	33/364	958,1236,5909,5996,6347,6348,6351,6352,6354,6355,6356,6357,6362,6363,6364,6366,6846,7052,7409,8477,9938,10154,10344,10563,54361,55843,64333,64926,81704,221472,374403,388372,414062	CD40,CCR7,RAP1GAP,RGS1,CCL2,CCL3,CCL4,CCL5,CCL7,CCL8,CCL11,CCL13,CCL18,CCL19,CCL20,CCL21,XCL2,TGM2,VAV1,GPR65,ARHGAP25,PLXNC1,CCL26,CXCL13,WNT4,ARHGAP15,ARHGAP9,RASAL3,DOCK8,FGD2,TBC1D10C,CCL4L1,CCL3L3
12_Member	GO Biological Processes	GO:0043547	positive regulation of GTPase activity	-10.0061	-8.28979	28/272	958,1236,5909,5996,6347,6348,6351,6352,6354,6355,6356,6357,6362,6363,6364,6366,6846,7052,7409,8477,9938,10344,10563,54361,81704,374403,388372,414062	CD40,CCR7,RAP1GAP,RGS1,CCL2,CCL3,CCL4,CCL5,CCL7,CCL8,CCL11,CCL13,CCL18,CCL19,CCL20,CCL21,XCL2,TGM2,VAV1,GPR65,ARHGAP25,CCL26,CXCL13,WNT4,DOCK8,TBC1D10C,CCL4L1,CCL3L3
13_Summary	GO Biological Processes	GO:0009617	response to bacterium	-43.495	-40.8473	97/726	356,567,722,834,920,923,929,931,942,1118,1233,1234,1236,1439,2207,2213,2268,2634,2672,2706,2919,3001,3055,3105,3106,3123,3158,3394,3512,3553,3569,3575,3587,3606,3620,3627,3663,3853,4049,4064,4069,4283,4939,5027,5319,5724,5734,5996,6039,6278,6279,6280,6338,6347,6348,6352,6364,6373,6648,6688,6693,7099,7124,7128,7412,9636,10068,10225,10288,10561,10563,10578,10859,22806,23166,26191,26228,26253,29126,…	FASLG,B2M,C4BPA,CASP1,CD4,CD6,CD14,MS4A1,CD86,CHIT1,CCR4,CCR5,CCR7,CSF2RB,FCER1G,FCGR2B,FGR,GBP2,GFI1,GJB2,CXCL1,GZMA,HCK,HLA-A,HLA-B,HLA-DRB1,HMGCS2,IRF8,JCHAIN,IL1B,IL6,IL7R,IL10RA,IL18,IDO1,CXCL10,IRF5,KRT6A,LTA,CD180,LYZ,CXCL9,OAS2,P2RX7,PLA2G1B,PTAFR,PTGER4,RGS1,RNASE6,S100A7,S100A8,S100A9,SCNN1B,CCL2,CCL3,CCL5,CCL20,CXCL11,SOD2,SPI1,SPN,TLR4,TNF,TNFAIP3,VCAM1,ISG15,IL18BP,CD96,LILRB2,IFI44,…
13_Member	GO Biological Processes	GO:0009617	response to bacterium	-43.495	-40.8473	97/726	356,567,722,834,920,923,929,931,942,1118,1233,1234,1236,1439,2207,2213,2268,2634,2672,2706,2919,3001,3055,3105,3106,3123,3158,3394,3512,3553,3569,3575,3587,3606,3620,3627,3663,3853,4049,4064,4069,4283,4939,5027,5319,5724,5734,5996,6039,6278,6279,6280,6338,6347,6348,6352,6364,6373,6648,6688,6693,7099,7124,7128,7412,9636,10068,10225,10288,10561,10563,10578,10859,22806,23166,26191,26228,26253,29126,…	FASLG,B2M,C4BPA,CASP1,CD4,CD6,CD14,MS4A1,CD86,CHIT1,CCR4,CCR5,CCR7,CSF2RB,FCER1G,FCGR2B,FGR,GBP2,GFI1,GJB2,CXCL1,GZMA,HCK,HLA-A,HLA-B,HLA-DRB1,HMGCS2,IRF8,JCHAIN,IL1B,IL6,IL7R,IL10RA,IL18,IDO1,CXCL10,IRF5,KRT6A,LTA,CD180,LYZ,CXCL9,OAS2,P2RX7,PLA2G1B,PTAFR,PTGER4,RGS1,RNASE6,S100A7,S100A8,S100A9,SCNN1B,CCL2,CCL3,CCL5,CCL20,CXCL11,SOD2,SPI1,SPN,TLR4,TNF,TNFAIP3,VCAM1,ISG15,IL18BP,CD96,LILRB2,IFI44,…
13_Member	GO Biological Processes	GO:0002237	response to molecule of bacterial origin	-32.7002	-30.3173	59/339	356,567,834,923,929,942,1234,1236,1439,2213,2672,2706,2919,3055,3158,3394,3553,3569,3587,3606,3620,3627,3663,4049,4064,4283,5027,5724,5734,6278,6279,6280,6347,6348,6352,6373,6648,6688,7099,7124,7128,7412,10068,10225,10288,10563,10859,26191,26228,29126,50943,54209,79931,80380,84868,114769,140885,389643,440068	FASLG,B2M,CASP1,CD6,CD14,CD86,CCR5,CCR7,CSF2RB,FCGR2B,GFI1,GJB2,CXCL1,HCK,HMGCS2,IRF8,IL1B,IL6,IL10RA,IL18,IDO1,CXCL10,IRF5,LTA,CD180,CXCL9,P2RX7,PTAFR,PTGER4,S100A7,S100A8,S100A9,CCL2,CCL3,CCL5,CXCL11,SOD2,SPI1,TLR4,TNF,TNFAIP3,VCAM1,IL18BP,CD96,LILRB2,CXCL13,LILRB1,PTPN22,STAP1,CD274,FOXP3,TREM2,TNIP3,PDCD1LG2,HAVCR2,CARD16,SIRPA,NUGGC,CARD17
13_Member	GO Biological Processes	GO:0032496	response to lipopolysaccharide	-31.3233	-28.9852	56/318	356,834,923,929,942,1234,1236,1439,2672,2706,2919,3055,3158,3394,3553,3569,3587,3606,3620,3627,4049,4064,4283,5027,5724,5734,6278,6279,6280,6347,6348,6352,6373,6648,6688,7099,7124,7128,7412,10068,10225,10288,10563,10859,26191,26228,29126,50943,54209,79931,80380,84868,114769,140885,389643,440068	FASLG,CASP1,CD6,CD14,CD86,CCR5,CCR7,CSF2RB,GFI1,GJB2,CXCL1,HCK,HMGCS2,IRF8,IL1B,IL6,IL10RA,IL18,IDO1,CXCL10,LTA,CD180,CXCL9,P2RX7,PTAFR,PTGER4,S100A7,S100A8,S100A9,CCL2,CCL3,CCL5,CXCL11,SOD2,SPI1,TLR4,TNF,TNFAIP3,VCAM1,IL18BP,CD96,LILRB2,CXCL13,LILRB1,PTPN22,STAP1,CD274,FOXP3,TREM2,TNIP3,PDCD1LG2,HAVCR2,CARD16,SIRPA,NUGGC,CARD17
13_Member	GO Biological Processes	GO:0071216	cellular response to biotic stimulus	-25.5117	-23.3234	44/239	695,834,923,929,942,978,1234,2213,2672,2919,3055,3158,3394,3553,3569,3606,3627,4064,4283,5724,6347,6348,6352,6373,6688,7099,7124,7128,10288,10563,10859,26191,26228,29126,54209,64581,79931,80380,84868,114769,140885,388325,389643,440068	BTK,CASP1,CD6,CD14,CD86,CDA,CCR5,FCGR2B,GFI1,CXCL1,HCK,HMGCS2,IRF8,IL1B,IL6,IL18,CXCL10,CD180,CXCL9,PTAFR,CCL2,CCL3,CCL5,CXCL11,SPI1,TLR4,TNF,TNFAIP3,LILRB2,CXCL13,LILRB1,PTPN22,STAP1,CD274,TREM2,CLEC7A,TNIP3,PDCD1LG2,HAVCR2,CARD16,SIRPA,SCIMP,NUGGC,CARD17
13_Member	GO Biological Processes	GO:0071219	cellular response to molecule of bacterial origin	-23.6553	-21.5073	40/212	834,923,929,942,1234,2213,2672,2919,3055,3158,3394,3553,3569,3606,3627,4064,4283,5724,6347,6348,6352,6373,6688,7099,7124,7128,10288,10563,10859,26191,26228,29126,54209,79931,80380,84868,114769,140885,389643,440068	CASP1,CD6,CD14,CD86,CCR5,FCGR2B,GFI1,CXCL1,HCK,HMGCS2,IRF8,IL1B,IL6,IL18,CXCL10,CD180,CXCL9,PTAFR,CCL2,CCL3,CCL5,CXCL11,SPI1,TLR4,TNF,TNFAIP3,LILRB2,CXCL13,LILRB1,PTPN22,STAP1,CD274,TREM2,TNIP3,PDCD1LG2,HAVCR2,CARD16,SIRPA,NUGGC,CARD17
13_Member	GO Biological Processes	GO:0071222	cellular response to lipopolysaccharide	-22.6119	-20.4957	38/200	834,923,929,942,1234,2672,2919,3055,3158,3394,3553,3569,3606,3627,4064,4283,5724,6347,6348,6352,6373,6688,7099,7124,7128,10288,10563,10859,26191,26228,29126,79931,80380,84868,114769,140885,389643,440068	CASP1,CD6,CD14,CD86,CCR5,GFI1,CXCL1,HCK,HMGCS2,IRF8,IL1B,IL6,IL18,CXCL10,CD180,CXCL9,PTAFR,CCL2,CCL3,CCL5,CXCL11,SPI1,TLR4,TNF,TNFAIP3,LILRB2,CXCL13,LILRB1,PTPN22,STAP1,CD274,TNIP3,PDCD1LG2,HAVCR2,CARD16,SIRPA,NUGGC,CARD17
13_Member	GO Biological Processes	GO:0071396	cellular response to lipid	-15.5655	-13.6691	48/499	301,834,923,929,942,1234,1645,1646,2672,2706,2707,2919,3055,3158,3394,3553,3569,3600,3606,3627,4064,4283,5724,6347,6348,6352,6373,6688,7099,7124,7128,8644,10288,10563,10859,11184,26191,26228,29126,54209,54997,79931,80380,84868,114769,140885,389643,440068	ANXA1,CASP1,CD6,CD14,CD86,CCR5,AKR1C1,AKR1C2,GFI1,GJB2,GJB3,CXCL1,HCK,HMGCS2,IRF8,IL1B,IL6,IL15,IL18,CXCL10,CD180,CXCL9,PTAFR,CCL2,CCL3,CCL5,CXCL11,SPI1,TLR4,TNF,TNFAIP3,AKR1C3,LILRB2,CXCL13,LILRB1,MAP4K1,PTPN22,STAP1,CD274,TREM2,TESC,TNIP3,PDCD1LG2,HAVCR2,CARD16,SIRPA,NUGGC,CARD17
14_Summary	WikiPathways	WP5115	Network map of SARS-CoV-2 signaling pathway	-34.5684	-32.1193	51/221	341,629,684,716,838,914,916,917,919,920,925,926,929,1234,2919,3122,3123,3127,3429,3458,3553,3569,3603,3606,3627,3932,4283,4939,6288,6289,6347,6348,6351,6352,6355,6356,6364,6366,6772,7124,7535,8542,8807,9332,10344,10563,10964,11119,64135,64386,84433	APOC1,CFB,BST2,C1S,CASP5,CD2,CD3E,CD3G,CD247,CD4,CD8A,CD8B,CD14,CCR5,CXCL1,HLA-DRA,HLA-DRB1,HLA-DRB5,IFI27,IFNG,IL1B,IL6,IL16,IL18,CXCL10,LCK,CXCL9,OAS2,SAA1,SAA2,CCL2,CCL3,CCL4,CCL5,CCL8,CCL11,CCL20,CCL21,STAT1,TNF,ZAP70,APOL1,IL18RAP,CD163,CCL26,CXCL13,IFI44L,BTN3A1,IFIH1,MMP25,CARD11
14_Member	WikiPathways	WP5115	Network map of SARS-CoV-2 signaling pathway	-34.5684	-32.1193	51/221	341,629,684,716,838,914,916,917,919,920,925,926,929,1234,2919,3122,3123,3127,3429,3458,3553,3569,3603,3606,3627,3932,4283,4939,6288,6289,6347,6348,6351,6352,6355,6356,6364,6366,6772,7124,7535,8542,8807,9332,10344,10563,10964,11119,64135,64386,84433	APOC1,CFB,BST2,C1S,CASP5,CD2,CD3E,CD3G,CD247,CD4,CD8A,CD8B,CD14,CCR5,CXCL1,HLA-DRA,HLA-DRB1,HLA-DRB5,IFI27,IFNG,IL1B,IL6,IL16,IL18,CXCL10,LCK,CXCL9,OAS2,SAA1,SAA2,CCL2,CCL3,CCL4,CCL5,CCL8,CCL11,CCL20,CCL21,STAT1,TNF,ZAP70,APOL1,IL18RAP,CD163,CCL26,CXCL13,IFI44L,BTN3A1,IFIH1,MMP25,CARD11
15_Summary	Reactome Gene Sets	R-HSA-877300	Interferon gamma signaling	-32.4752	-30.1062	35/91	567,2209,2633,2634,2635,3105,3106,3107,3113,3115,3117,3118,3119,3120,3122,3123,3127,3134,3135,3394,3458,3659,3662,3663,4261,4502,4939,5724,6772,7412,8638,8651,115361,115362,163351,684,3429,3430,3433,3437,5696,9246,9636,25939,54739,91543	B2M,FCGR1A,GBP1,GBP2,GBP3,HLA-A,HLA-B,HLA-C,HLA-DPA1,HLA-DPB1,HLA-DQA1,HLA-DQA2,HLA-DQB1,HLA-DQB2,HLA-DRA,HLA-DRB1,HLA-DRB5,HLA-F,HLA-G,IRF8,IFNG,IRF1,IRF4,IRF5,CIITA,MT2A,OAS2,PTAFR,STAT1,VCAM1,OASL,SOCS1,GBP4,GBP5,GBP6,BST2,IFI27,IFI35,IFIT2,IFIT3,PSMB8,UBE2L6,ISG15,SAMHD1,XAF1,RSAD2
15_Member	Reactome Gene Sets	R-HSA-877300	Interferon gamma signaling	-32.4752	-30.1062	35/91	567,2209,2633,2634,2635,3105,3106,3107,3113,3115,3117,3118,3119,3120,3122,3123,3127,3134,3135,3394,3458,3659,3662,3663,4261,4502,4939,5724,6772,7412,8638,8651,115361,115362,163351	B2M,FCGR1A,GBP1,GBP2,GBP3,HLA-A,HLA-B,HLA-C,HLA-DPA1,HLA-DPB1,HLA-DQA1,HLA-DQA2,HLA-DQB1,HLA-DQB2,HLA-DRA,HLA-DRB1,HLA-DRB5,HLA-F,HLA-G,IRF8,IFNG,IRF1,IRF4,IRF5,CIITA,MT2A,OAS2,PTAFR,STAT1,VCAM1,OASL,SOCS1,GBP4,GBP5,GBP6
15_Member	Reactome Gene Sets	R-HSA-913531	Interferon Signaling	-31.2451	-28.9112	46/199	567,684,2209,2633,2634,2635,3105,3106,3107,3113,3115,3117,3118,3119,3120,3122,3123,3127,3134,3135,3394,3429,3430,3433,3437,3458,3659,3662,3663,4261,4502,4939,5696,5724,6772,7412,8638,8651,9246,9636,25939,54739,91543,115361,115362,163351	B2M,BST2,FCGR1A,GBP1,GBP2,GBP3,HLA-A,HLA-B,HLA-C,HLA-DPA1,HLA-DPB1,HLA-DQA1,HLA-DQA2,HLA-DQB1,HLA-DQB2,HLA-DRA,HLA-DRB1,HLA-DRB5,HLA-F,HLA-G,IRF8,IFI27,IFI35,IFIT2,IFIT3,IFNG,IRF1,IRF4,IRF5,CIITA,MT2A,OAS2,PSMB8,PTAFR,STAT1,VCAM1,OASL,SOCS1,UBE2L6,ISG15,SAMHD1,XAF1,RSAD2,GBP4,GBP5,GBP6
15_Member	Reactome Gene Sets	R-HSA-909733	Interferon alpha/beta signaling	-21.0425	-18.9858	24/70	684,2634,3105,3106,3107,3134,3135,3394,3429,3430,3433,3437,3659,3662,3663,4939,5696,6772,8638,8651,9636,25939,54739,91543	BST2,GBP2,HLA-A,HLA-B,HLA-C,HLA-F,HLA-G,IRF8,IFI27,IFI35,IFIT2,IFIT3,IRF1,IRF4,IRF5,OAS2,PSMB8,STAT1,OASL,SOCS1,ISG15,SAMHD1,XAF1,RSAD2
16_Summary	Canonical Pathways	M54	PID IL12 2PATHWAY	-31.6378	-29.2867	30/62	356,567,915,916,917,919,920,925,926,1234,3001,3002,3105,3122,3458,3553,3559,3560,3561,3594,3606,3932,6348,6351,6772,8320,8651,8807,8809,30009,3604,5551,5778,7124,8061,8784,942,3659	FASLG,B2M,CD3D,CD3E,CD3G,CD247,CD4,CD8A,CD8B,CCR5,GZMA,GZMB,HLA-A,HLA-DRA,IFNG,IL1B,IL2RA,IL2RB,IL2RG,IL12RB1,IL18,LCK,CCL3,CCL4,STAT1,EOMES,SOCS1,IL18RAP,IL18R1,TBX21,TNFRSF9,PRF1,PTPN7,TNF,FOSL1,TNFRSF18,CD86,IRF1
16_Member	Canonical Pathways	M54	PID IL12 2PATHWAY	-31.6378	-29.2867	30/62	356,567,915,916,917,919,920,925,926,1234,3001,3002,3105,3122,3458,3553,3559,3560,3561,3594,3606,3932,6348,6351,6772,8320,8651,8807,8809,30009	FASLG,B2M,CD3D,CD3E,CD3G,CD247,CD4,CD8A,CD8B,CCR5,GZMA,GZMB,HLA-A,HLA-DRA,IFNG,IL1B,IL2RA,IL2RB,IL2RG,IL12RB1,IL18,LCK,CCL3,CCL4,STAT1,EOMES,SOCS1,IL18RAP,IL18R1,TBX21
16_Member	Canonical Pathways	M272	PID CD8 TCR DOWNSTREAM PATHWAY	-17.8724	-15.9236	21/65	356,567,915,916,917,919,925,926,3002,3105,3458,3559,3560,3561,3604,5551,5778,7124,8061,8320,8784	FASLG,B2M,CD3D,CD3E,CD3G,CD247,CD8A,CD8B,GZMB,HLA-A,IFNG,IL2RA,IL2RB,IL2RG,TNFRSF9,PRF1,PTPN7,TNF,FOSL1,EOMES,TNFRSF18
16_Member	Canonical Pathways	M290	PID IL12 STAT4 PATHWAY	-15.8333	-13.9322	15/32	915,916,917,919,920,942,3122,3458,3559,3606,3659,5551,8807,8809,30009	CD3D,CD3E,CD3G,CD247,CD4,CD86,HLA-DRA,IFNG,IL2RA,IL18,IRF1,PRF1,IL18RAP,IL18R1,TBX21
17_Summary	GO Biological Processes	GO:0009615	response to virus	-31.5165	-29.1698	58/342	684,958,2268,2633,2635,3428,3429,3433,3437,3458,3569,3627,3659,3663,3687,4283,4321,4939,4953,5366,5450,5551,5788,6036,6039,6351,6352,6355,6356,6363,6772,7124,7852,8061,8399,8638,9636,10561,10859,10964,11040,25939,30009,50943,51284,51311,55509,55601,60489,64108,64135,81030,84166,91543,140564,164668,200315,201294,920,972,3123,3956,4261,7113,30835	BST2,CD40,FGR,GBP1,GBP3,IFI16,IFI27,IFIT2,IFIT3,IFNG,IL6,CXCL10,IRF1,IRF5,ITGAX,CXCL9,MMP12,OAS2,ODC1,PMAIP1,POU2AF1,PRF1,PTPRC,RNASE2,RNASE6,CCL4,CCL5,CCL8,CCL11,CCL19,STAT1,TNF,CXCR4,FOSL1,PLA2G10,OASL,ISG15,IFI44,LILRB1,IFI44L,PIM2,SAMHD1,TBX21,FOXP3,TLR7,TLR8,BATF3,DDX60,APOBEC3G,RTP4,IFIH1,ZBP1,NLRC5,RSAD2,APOBEC3D,APOBEC3H,APOBEC3A,UNC13D,CD4,CD74,HLA-DRB1,LGALS1,CIITA,TMPRSS2,CD209
17_Member	GO Biological Processes	GO:0009615	response to virus	-31.5165	-29.1698	58/342	684,958,2268,2633,2635,3428,3429,3433,3437,3458,3569,3627,3659,3663,3687,4283,4321,4939,4953,5366,5450,5551,5788,6036,6039,6351,6352,6355,6356,6363,6772,7124,7852,8061,8399,8638,9636,10561,10859,10964,11040,25939,30009,50943,51284,51311,55509,55601,60489,64108,64135,81030,84166,91543,140564,164668,200315,201294	BST2,CD40,FGR,GBP1,GBP3,IFI16,IFI27,IFIT2,IFIT3,IFNG,IL6,CXCL10,IRF1,IRF5,ITGAX,CXCL9,MMP12,OAS2,ODC1,PMAIP1,POU2AF1,PRF1,PTPRC,RNASE2,RNASE6,CCL4,CCL5,CCL8,CCL11,CCL19,STAT1,TNF,CXCR4,FOSL1,PLA2G10,OASL,ISG15,IFI44,LILRB1,IFI44L,PIM2,SAMHD1,TBX21,FOXP3,TLR7,TLR8,BATF3,DDX60,APOBEC3G,RTP4,IFIH1,ZBP1,NLRC5,RSAD2,APOBEC3D,APOBEC3H,APOBEC3A,UNC13D
17_Member	GO Biological Processes	GO:0051607	defense response to virus	-22.8705	-20.7465	41/235	684,958,2633,2635,3428,3429,3433,3437,3458,3569,3627,3659,3663,3687,4283,4939,5366,5551,5788,6036,6039,6772,8399,8638,9636,10859,10964,25939,51284,51311,55601,60489,64108,64135,81030,84166,91543,140564,164668,200315,201294	BST2,CD40,GBP1,GBP3,IFI16,IFI27,IFIT2,IFIT3,IFNG,IL6,CXCL10,IRF1,IRF5,ITGAX,CXCL9,OAS2,PMAIP1,PRF1,PTPRC,RNASE2,RNASE6,STAT1,PLA2G10,OASL,ISG15,LILRB1,IFI44L,SAMHD1,TLR7,TLR8,DDX60,APOBEC3G,RTP4,IFIH1,ZBP1,NLRC5,RSAD2,APOBEC3D,APOBEC3H,APOBEC3A,UNC13D
17_Member	GO Biological Processes	GO:0140546	defense response to symbiont	-22.7972	-20.6784	41/236	684,958,2633,2635,3428,3429,3433,3437,3458,3569,3627,3659,3663,3687,4283,4939,5366,5551,5788,6036,6039,6772,8399,8638,9636,10859,10964,25939,51284,51311,55601,60489,64108,64135,81030,84166,91543,140564,164668,200315,201294	BST2,CD40,GBP1,GBP3,IFI16,IFI27,IFIT2,IFIT3,IFNG,IL6,CXCL10,IRF1,IRF5,ITGAX,CXCL9,OAS2,PMAIP1,PRF1,PTPRC,RNASE2,RNASE6,STAT1,PLA2G10,OASL,ISG15,LILRB1,IFI44L,SAMHD1,TLR7,TLR8,DDX60,APOBEC3G,RTP4,IFIH1,ZBP1,NLRC5,RSAD2,APOBEC3D,APOBEC3H,APOBEC3A,UNC13D
17_Member	GO Biological Processes	GO:0050792	regulation of viral process	-10.4736	-8.73973	22/159	684,920,972,3123,3428,3956,4261,4939,6352,6772,7113,7124,7852,8638,9636,30835,60489,64135,91543,140564,164668,200315	BST2,CD4,CD74,HLA-DRB1,IFI16,LGALS1,CIITA,OAS2,CCL5,STAT1,TMPRSS2,TNF,CXCR4,OASL,ISG15,CD209,APOBEC3G,IFIH1,RSAD2,APOBEC3D,APOBEC3H,APOBEC3A
17_Member	GO Biological Processes	GO:1903900	regulation of viral life cycle	-9.89243	-8.18022	20/139	684,920,972,3123,3428,3956,4261,4939,6352,7113,7124,8638,9636,30835,60489,64135,91543,140564,164668,200315	BST2,CD4,CD74,HLA-DRB1,IFI16,LGALS1,CIITA,OAS2,CCL5,TMPRSS2,TNF,OASL,ISG15,CD209,APOBEC3G,IFIH1,RSAD2,APOBEC3D,APOBEC3H,APOBEC3A
17_Member	GO Biological Processes	GO:0045071	negative regulation of viral genome replication	-9.18801	-7.51064	13/57	684,3428,4939,6352,7124,8638,9636,60489,64135,91543,140564,164668,200315	BST2,IFI16,OAS2,CCL5,TNF,OASL,ISG15,APOBEC3G,IFIH1,RSAD2,APOBEC3D,APOBEC3H,APOBEC3A
17_Member	GO Biological Processes	GO:0048525	negative regulation of viral process	-8.41066	-6.78164	15/91	684,3428,4261,4939,6352,6772,7124,8638,9636,60489,64135,91543,140564,164668,200315	BST2,IFI16,CIITA,OAS2,CCL5,STAT1,TNF,OASL,ISG15,APOBEC3G,IFIH1,RSAD2,APOBEC3D,APOBEC3H,APOBEC3A
17_Member	GO Biological Processes	GO:0045069	regulation of viral genome replication	-6.85087	-5.30833	13/87	684,3428,4939,6352,7124,8638,9636,60489,64135,91543,140564,164668,200315	BST2,IFI16,OAS2,CCL5,TNF,OASL,ISG15,APOBEC3G,IFIH1,RSAD2,APOBEC3D,APOBEC3H,APOBEC3A
18_Summary	Reactome Gene Sets	R-HSA-6798695	Neutrophil degranulation	-28.5039	-26.2254	64/480	101,240,567,684,719,929,963,978,1116,1118,1520,1536,1794,2207,2212,2268,2357,2919,3071,3101,3105,3106,3107,3310,3683,3684,3687,3689,3903,4069,4318,4332,4973,5328,5724,5788,6036,6278,6279,6280,6402,6518,7130,7305,8876,9535,10875,11010,11314,23406,27180,51411,53831,64333,64386,79930,80301,126014,140885,150372,160364,201294,374403,100049587	ADAM8,ALOX5,B2M,BST2,C3AR1,CD14,CD53,CDA,CHI3L1,CHIT1,CTSS,CYBB,DOCK2,FCER1G,FCGR2A,FGR,FPR1,CXCL1,NCKAP1L,HK3,HLA-A,HLA-B,HLA-C,HSPA6,ITGAL,ITGAM,ITGAX,ITGB2,LAIR1,LYZ,MMP9,MNDA,OLR1,PLAU,PTAFR,PTPRC,RNASE2,S100A7,S100A8,S100A9,SELL,SLC2A5,TNFAIP6,TYROBP,VNN1,GMFG,FGL2,GLIPR1,CD300A,COTL1,SIGLEC9,BIN2,GPR84,ARHGAP9,MMP25,DOK3,PLEKHO2,OSCAR,SIRPA,NFAM1,CLEC12A,UNC13D,TBC1D10C,SIGLEC14
18_Member	Reactome Gene Sets	R-HSA-6798695	Neutrophil degranulation	-28.5039	-26.2254	64/480	101,240,567,684,719,929,963,978,1116,1118,1520,1536,1794,2207,2212,2268,2357,2919,3071,3101,3105,3106,3107,3310,3683,3684,3687,3689,3903,4069,4318,4332,4973,5328,5724,5788,6036,6278,6279,6280,6402,6518,7130,7305,8876,9535,10875,11010,11314,23406,27180,51411,53831,64333,64386,79930,80301,126014,140885,150372,160364,201294,374403,100049587	ADAM8,ALOX5,B2M,BST2,C3AR1,CD14,CD53,CDA,CHI3L1,CHIT1,CTSS,CYBB,DOCK2,FCER1G,FCGR2A,FGR,FPR1,CXCL1,NCKAP1L,HK3,HLA-A,HLA-B,HLA-C,HSPA6,ITGAL,ITGAM,ITGAX,ITGB2,LAIR1,LYZ,MMP9,MNDA,OLR1,PLAU,PTAFR,PTPRC,RNASE2,S100A7,S100A8,S100A9,SELL,SLC2A5,TNFAIP6,TYROBP,VNN1,GMFG,FGL2,GLIPR1,CD300A,COTL1,SIGLEC9,BIN2,GPR84,ARHGAP9,MMP25,DOK3,PLEKHO2,OSCAR,SIRPA,NFAM1,CLEC12A,UNC13D,TBC1D10C,SIGLEC14
19_Summary	GO Biological Processes	GO:0002274	myeloid leukocyte activation	-27.9913	-25.7345	37/136	199,301,399,695,712,1435,1794,2207,3430,3458,3600,3606,3662,3684,3689,3815,3937,4495,5293,5294,5730,6338,6348,6352,6504,6688,7099,7124,7305,7462,8399,10537,54209,55509,84868,116071,284021,3055,4818,11151,201294,2209,2214,3569,5272,5319,362,366,768,1230,3557,5027,5321,5341,6355,7127,8676,9066,10497,10551,26279,29887,54097,64005,80736,91683,261729,481	AIF1,ANXA1,RHOH,BTK,C1QA,CSF1,DOCK2,FCER1G,IFI35,IFNG,IL15,IL18,IRF4,ITGAM,ITGB2,KIT,LCP2,MT1G,PIK3CD,PIK3CG,PTGDS,SCNN1B,CCL3,CCL5,SLAMF1,SPI1,TLR4,TNF,TYROBP,LAT2,PLA2G10,UBD,TREM2,BATF3,HAVCR2,BATF2,MILR1,HCK,NKG7,CORO1A,UNC13D,FCGR1A,FCGR3A,IL6,SERPINB9,PLA2G1B,AQP5,AQP9,CA9,CCR1,IL1RN,P2RX7,PLA2G4A,PLEK,CCL8,TNFAIP2,STX11,SYT7,UNC13B,AGR2,PLA2G2D,SNX10,FAM3B,MYO1G,SLC44A4,SYT12,STEAP2,ATP1B1
19_Member	GO Biological Processes	GO:0002274	myeloid leukocyte activation	-27.9913	-25.7345	37/136	199,301,399,695,712,1435,1794,2207,3430,3458,3600,3606,3662,3684,3689,3815,3937,4495,5293,5294,5730,6338,6348,6352,6504,6688,7099,7124,7305,7462,8399,10537,54209,55509,84868,116071,284021	AIF1,ANXA1,RHOH,BTK,C1QA,CSF1,DOCK2,FCER1G,IFI35,IFNG,IL15,IL18,IRF4,ITGAM,ITGB2,KIT,LCP2,MT1G,PIK3CD,PIK3CG,PTGDS,SCNN1B,CCL3,CCL5,SLAMF1,SPI1,TLR4,TNF,TYROBP,LAT2,PLA2G10,UBD,TREM2,BATF3,HAVCR2,BATF2,MILR1
19_Member	GO Biological Processes	GO:0002275	myeloid cell activation involved in immune response	-14.2212	-12.3686	17/55	695,1794,2207,3430,3458,3815,5293,5294,5730,6338,6348,6504,7305,7462,54209,84868,284021	BTK,DOCK2,FCER1G,IFI35,IFNG,KIT,PIK3CD,PIK3CG,PTGDS,SCNN1B,CCL3,SLAMF1,TYROBP,LAT2,TREM2,HAVCR2,MILR1
19_Member	GO Biological Processes	GO:0043299	leukocyte degranulation	-11.3633	-9.60092	12/32	695,3055,3815,4818,5293,5294,5730,6348,7462,11151,201294,284021	BTK,HCK,KIT,NKG7,PIK3CD,PIK3CG,PTGDS,CCL3,LAT2,CORO1A,UNC13D,MILR1
19_Member	GO Biological Processes	GO:0002444	myeloid leukocyte mediated immunity	-11.162	-9.40864	14/50	695,2209,2214,3569,3815,5272,5293,5294,5319,5730,6338,6348,7462,284021	BTK,FCGR1A,FCGR3A,IL6,KIT,SERPINB9,PIK3CD,PIK3CG,PLA2G1B,PTGDS,SCNN1B,CCL3,LAT2,MILR1
19_Member	GO Biological Processes	GO:0046903	secretion	-10.3431	-8.61346	39/485	301,362,366,695,768,1230,3055,3557,3569,3815,4818,5027,5293,5294,5319,5321,5341,5730,6338,6348,6352,6355,7127,7462,8399,8676,9066,10497,10551,11151,26279,29887,54097,64005,80736,91683,201294,261729,284021	ANXA1,AQP5,AQP9,BTK,CA9,CCR1,HCK,IL1RN,IL6,KIT,NKG7,P2RX7,PIK3CD,PIK3CG,PLA2G1B,PLA2G4A,PLEK,PTGDS,SCNN1B,CCL3,CCL5,CCL8,TNFAIP2,LAT2,PLA2G10,STX11,SYT7,UNC13B,AGR2,CORO1A,PLA2G2D,SNX10,FAM3B,MYO1G,SLC44A4,SYT12,UNC13D,STEAP2,MILR1
19_Member	GO Biological Processes	GO:0045055	regulated exocytosis	-9.6682	-7.96694	19/128	695,3055,3815,4818,5027,5293,5294,5341,5730,6348,7462,8676,9066,10497,11151,91683,201294,261729,284021	BTK,HCK,KIT,NKG7,P2RX7,PIK3CD,PIK3CG,PLEK,PTGDS,CCL3,LAT2,STX11,SYT7,UNC13B,CORO1A,SYT12,UNC13D,STEAP2,MILR1
19_Member	GO Biological Processes	GO:0006887	exocytosis	-9.0597	-7.38879	24/223	695,1230,3055,3815,4818,5027,5293,5294,5341,5730,6348,6352,6355,7127,7462,8676,9066,10497,11151,64005,91683,201294,261729,284021	BTK,CCR1,HCK,KIT,NKG7,P2RX7,PIK3CD,PIK3CG,PLEK,PTGDS,CCL3,CCL5,CCL8,TNFAIP2,LAT2,STX11,SYT7,UNC13B,CORO1A,MYO1G,SYT12,UNC13D,STEAP2,MILR1
19_Member	GO Biological Processes	GO:0045576	mast cell activation	-8.66019	-7.0116	9/24	399,695,3815,3937,5293,5294,5730,7462,284021	RHOH,BTK,KIT,LCP2,PIK3CD,PIK3CG,PTGDS,LAT2,MILR1
19_Member	GO Biological Processes	GO:0002448	mast cell mediated immunity	-7.63227	-6.0407	8/22	695,3815,5272,5293,5294,5730,7462,284021	BTK,KIT,SERPINB9,PIK3CD,PIK3CG,PTGDS,LAT2,MILR1
19_Member	GO Biological Processes	GO:0032940	secretion by cell	-7.55268	-5.96491	29/372	301,695,1230,3055,3557,3569,3815,4818,5027,5293,5294,5341,5730,6348,6352,6355,7127,7462,8676,9066,10497,11151,54097,64005,80736,91683,201294,261729,284021	ANXA1,BTK,CCR1,HCK,IL1RN,IL6,KIT,NKG7,P2RX7,PIK3CD,PIK3CG,PLEK,PTGDS,CCL3,CCL5,CCL8,TNFAIP2,LAT2,STX11,SYT7,UNC13B,CORO1A,FAM3B,MYO1G,SLC44A4,SYT12,UNC13D,STEAP2,MILR1
19_Member	GO Biological Processes	GO:0140352	export from cell	-6.88233	-5.33773	30/423	301,481,695,1230,3055,3557,3569,3815,4818,5027,5293,5294,5341,5730,6348,6352,6355,7127,7462,8676,9066,10497,11151,54097,64005,80736,91683,201294,261729,284021	ANXA1,ATP1B1,BTK,CCR1,HCK,IL1RN,IL6,KIT,NKG7,P2RX7,PIK3CD,PIK3CG,PLEK,PTGDS,CCL3,CCL5,CCL8,TNFAIP2,LAT2,STX11,SYT7,UNC13B,CORO1A,FAM3B,MYO1G,SLC44A4,SYT12,UNC13D,STEAP2,MILR1
19_Member	GO Biological Processes	GO:0002279	mast cell activation involved in immune response	-6.60859	-5.08733	7/20	695,3815,5293,5294,5730,7462,284021	BTK,KIT,PIK3CD,PIK3CG,PTGDS,LAT2,MILR1
19_Member	GO Biological Processes	GO:0043303	mast cell degranulation	-6.60859	-5.08733	7/20	695,3815,5293,5294,5730,7462,284021	BTK,KIT,PIK3CD,PIK3CG,PTGDS,LAT2,MILR1
19_Member	GO Biological Processes	GO:0032418	lysosome localization	-3.82382	-2.54347	7/49	695,3815,5293,5294,5730,7462,284021	BTK,KIT,PIK3CD,PIK3CG,PTGDS,LAT2,MILR1
19_Member	GO Biological Processes	GO:1990849	vacuolar localization	-3.82382	-2.54347	7/49	695,3815,5293,5294,5730,7462,284021	BTK,KIT,PIK3CD,PIK3CG,PTGDS,LAT2,MILR1
19_Member	GO Biological Processes	GO:0023061	signal release	-2.85958	-1.69187	11/157	301,695,3557,3569,5027,8676,9066,10497,54097,80736,91683	ANXA1,BTK,IL1RN,IL6,P2RX7,STX11,SYT7,UNC13B,FAM3B,SLC44A4,SYT12
20_Summary	GO Biological Processes	GO:0032102	negative regulation of response to external stimulus	-25.4286	-23.2463	57/427	199,240,313,348,1361,2213,2268,2841,3055,3105,3106,3123,3134,3135,3428,3559,3805,3821,3824,4277,4321,5272,5328,5734,5788,6288,6347,7103,7124,7128,7130,8399,8482,8530,9636,10225,10371,10563,10859,10875,11005,11326,25939,26228,26585,50943,53833,54209,54361,56833,79626,84166,84868,89790,114769,140885,197358	AIF1,ALOX5,AOAH,APOE,CPB2,FCGR2B,FGR,GPR18,HCK,HLA-A,HLA-B,HLA-DRB1,HLA-F,HLA-G,IFI16,IL2RA,KIR2DL4,KLRC1,KLRD1,MICB,MMP12,SERPINB9,PLAU,PTGER4,PTPRC,SAA1,CCL2,TSPAN8,TNF,TNFAIP3,TNFAIP6,PLA2G10,SEMA7A,CST7,ISG15,CD96,SEMA3A,CXCL13,LILRB1,FGL2,SPINK5,VSIG4,SAMHD1,STAP1,GREM1,FOXP3,IL20RB,TREM2,WNT4,SLAMF8,TNFAIP8L2,NLRC5,HAVCR2,SIGLEC10,CARD16,SIRPA,NLRC3
20_Member	GO Biological Processes	GO:0032102	negative regulation of response to external stimulus	-25.4286	-23.2463	57/427	199,240,313,348,1361,2213,2268,2841,3055,3105,3106,3123,3134,3135,3428,3559,3805,3821,3824,4277,4321,5272,5328,5734,5788,6288,6347,7103,7124,7128,7130,8399,8482,8530,9636,10225,10371,10563,10859,10875,11005,11326,25939,26228,26585,50943,53833,54209,54361,56833,79626,84166,84868,89790,114769,140885,197358	AIF1,ALOX5,AOAH,APOE,CPB2,FCGR2B,FGR,GPR18,HCK,HLA-A,HLA-B,HLA-DRB1,HLA-F,HLA-G,IFI16,IL2RA,KIR2DL4,KLRC1,KLRD1,MICB,MMP12,SERPINB9,PLAU,PTGER4,PTPRC,SAA1,CCL2,TSPAN8,TNF,TNFAIP3,TNFAIP6,PLA2G10,SEMA7A,CST7,ISG15,CD96,SEMA3A,CXCL13,LILRB1,FGL2,SPINK5,VSIG4,SAMHD1,STAP1,GREM1,FOXP3,IL20RB,TREM2,WNT4,SLAMF8,TNFAIP8L2,NLRC5,HAVCR2,SIGLEC10,CARD16,SIRPA,NLRC3
20_Member	GO Biological Processes	GO:0031348	negative regulation of defense response	-22.4621	-20.3484	43/268	240,313,348,2213,2268,3055,3105,3106,3123,3134,3135,3428,3559,3805,3821,3824,4277,4321,5272,5734,5788,6288,7128,7130,8399,8530,9636,10225,10859,10875,11005,11326,25939,50943,53833,54209,56833,79626,84166,84868,89790,140885,197358	ALOX5,AOAH,APOE,FCGR2B,FGR,HCK,HLA-A,HLA-B,HLA-DRB1,HLA-F,HLA-G,IFI16,IL2RA,KIR2DL4,KLRC1,KLRD1,MICB,MMP12,SERPINB9,PTGER4,PTPRC,SAA1,TNFAIP3,TNFAIP6,PLA2G10,CST7,ISG15,CD96,LILRB1,FGL2,SPINK5,VSIG4,SAMHD1,FOXP3,IL20RB,TREM2,SLAMF8,TNFAIP8L2,NLRC5,HAVCR2,SIGLEC10,SIRPA,NLRC3
20_Member	GO Biological Processes	GO:0050728	negative regulation of inflammatory response	-10.1042	-8.38285	23/182	240,313,348,2213,2268,3055,3123,3559,5734,5788,6288,7128,7130,8399,8530,50943,53833,54209,56833,79626,89790,140885,197358	ALOX5,AOAH,APOE,FCGR2B,FGR,HCK,HLA-DRB1,IL2RA,PTGER4,PTPRC,SAA1,TNFAIP3,TNFAIP6,PLA2G10,CST7,FOXP3,IL20RB,TREM2,SLAMF8,TNFAIP8L2,SIGLEC10,SIRPA,NLRC3

## Sheet: blue module genes enrichment
GroupID	Category	Term	Description	LogP	Log(q-value)	InTerm_InList	Genes	Symbols
1_Summary	GO Biological Processes	GO:0046903	secretion	-6.61433	-2.26765	11/485	301,362,3815,5319,6338,8399,10497,10551,80736,91683,261729,481,4128	ANXA1,AQP5,KIT,PLA2G1B,SCNN1B,PLA2G10,UNC13B,AGR2,SLC44A4,SYT12,STEAP2,ATP1B1,MAOA
1_Member	GO Biological Processes	GO:0046903	secretion	-6.61433	-2.26765	11/485	301,362,3815,5319,6338,8399,10497,10551,80736,91683,261729	ANXA1,AQP5,KIT,PLA2G1B,SCNN1B,PLA2G10,UNC13B,AGR2,SLC44A4,SYT12,STEAP2
1_Member	GO Biological Processes	GO:0140352	export from cell	-3.52903	-0.795131	7/423	301,481,3815,10497,80736,91683,261729	ANXA1,ATP1B1,KIT,UNC13B,SLC44A4,SYT12,STEAP2
1_Member	GO Biological Processes	GO:0045055	regulated exocytosis	-3.20902	-0.552526	4/128	3815,10497,91683,261729	KIT,UNC13B,SYT12,STEAP2
1_Member	GO Biological Processes	GO:0032940	secretion by cell	-3.03338	-0.453389	6/372	301,3815,10497,80736,91683,261729	ANXA1,KIT,UNC13B,SLC44A4,SYT12,STEAP2
1_Member	GO Biological Processes	GO:0023061	signal release	-2.87919	-0.403601	4/157	301,10497,80736,91683	ANXA1,UNC13B,SLC44A4,SYT12
1_Member	GO Biological Processes	GO:0001505	regulation of neurotransmitter levels	-2.41474	-0.0789631	4/211	4128,10497,80736,91683	MAOA,UNC13B,SLC44A4,SYT12
1_Member	GO Biological Processes	GO:0006887	exocytosis	-2.3298	-0.043816	4/223	3815,10497,91683,261729	KIT,UNC13B,SYT12,STEAP2
2_Summary	GO Biological Processes	GO:0006575	cellular modified amino acid metabolic process	-5.88389	-1.83823	7/181	1428,2348,2938,5352,8399,92086,124975,5319	CRYM,FOLR1,GSTA1,PLOD2,PLA2G10,GGTLC1,GGT6,PLA2G1B
2_Member	GO Biological Processes	GO:0006575	cellular modified amino acid metabolic process	-5.88389	-1.83823	7/181	1428,2348,2938,5352,8399,92086,124975	CRYM,FOLR1,GSTA1,PLOD2,PLA2G10,GGTLC1,GGT6
2_Member	GO Biological Processes	GO:0046456	icosanoid biosynthetic process	-4.94275	-1.4	4/46	5319,8399,92086,124975	PLA2G1B,PLA2G10,GGTLC1,GGT6
2_Member	GO Biological Processes	GO:0006690	icosanoid metabolic process	-4.65535	-1.21176	5/111	2938,5319,8399,92086,124975	GSTA1,PLA2G1B,PLA2G10,GGTLC1,GGT6
2_Member	GO Biological Processes	GO:0019370	leukotriene biosynthetic process	-4.47101	-1.17965	3/21	5319,92086,124975	PLA2G1B,GGTLC1,GGT6
2_Member	GO Biological Processes	GO:0006691	leukotriene metabolic process	-3.83018	-0.958159	3/34	5319,92086,124975	PLA2G1B,GGTLC1,GGT6
2_Member	GO Biological Processes	GO:0006749	glutathione metabolic process	-3.01575	-0.447216	3/64	2938,92086,124975	GSTA1,GGTLC1,GGT6
2_Member	GO Biological Processes	GO:0046394	carboxylic acid biosynthetic process	-2.93674	-0.428907	5/260	5319,5352,8399,92086,124975	PLA2G1B,PLOD2,PLA2G10,GGTLC1,GGT6
2_Member	GO Biological Processes	GO:0016053	organic acid biosynthetic process	-2.92201	-0.425516	5/262	5319,5352,8399,92086,124975	PLA2G1B,PLOD2,PLA2G10,GGTLC1,GGT6
2_Member	GO Biological Processes	GO:0044272	sulfur compound biosynthetic process	-2.05595	0	3/140	2938,92086,124975	GSTA1,GGTLC1,GGT6
2_Member	GO Biological Processes	GO:0044283	small molecule biosynthetic process	-2.03891	0	5/423	5319,5352,8399,92086,124975	PLA2G1B,PLOD2,PLA2G10,GGTLC1,GGT6
3_Summary	GO Biological Processes	GO:0008544	epidermis development	-5.66694	-1.82832	8/280	224,301,1001,1474,3918,8399,11005,80736,2938,10551,28999,29842,2707	ALDH3A2,ANXA1,CDH3,CST6,LAMC2,PLA2G10,SPINK5,SLC44A4,GSTA1,AGR2,KLF15,TFCP2L1,GJB3
3_Member	GO Biological Processes	GO:0008544	epidermis development	-5.66694	-1.82832	8/280	224,301,1001,1474,3918,8399,11005,80736	ALDH3A2,ANXA1,CDH3,CST6,LAMC2,PLA2G10,SPINK5,SLC44A4
3_Member	GO Biological Processes	GO:0030855	epithelial cell differentiation	-3.59128	-0.835662	8/549	301,1001,2938,10551,11005,28999,29842,80736	ANXA1,CDH3,GSTA1,AGR2,SPINK5,KLF15,TFCP2L1,SLC44A4
3_Member	GO Biological Processes	GO:0009913	epidermal cell differentiation	-2.86905	-0.403601	4/158	301,1001,11005,80736	ANXA1,CDH3,SPINK5,SLC44A4
3_Member	GO Biological Processes	GO:0043588	skin development	-2.24997	0	4/235	301,1001,2707,8399	ANXA1,CDH3,GJB3,PLA2G10
4_Summary	Canonical Pathways	M5885	NABA MATRISOME ASSOCIATED	-5.57295	-1.82832	12/751	301,374,1474,5352,6439,9244,9518,9982,10371,11197,25849,253970	ANXA1,AREG,CST6,PLOD2,SFTPB,CRLF1,GDF15,FGFBP1,SEMA3A,WIF1,PARM1,SFTA3
4_Member	Canonical Pathways	M5885	NABA MATRISOME ASSOCIATED	-5.57295	-1.82832	12/751	301,374,1474,5352,6439,9244,9518,9982,10371,11197,25849,253970	ANXA1,AREG,CST6,PLOD2,SFTPB,CRLF1,GDF15,FGFBP1,SEMA3A,WIF1,PARM1,SFTA3
4_Member	Canonical Pathways	M5880	NABA ECM AFFILIATED	-3.77635	-0.958159	5/170	301,6439,10371,25849,253970	ANXA1,SFTPB,SEMA3A,PARM1,SFTA3
5_Summary	WikiPathways	WP5087	Malignant pleural mesothelioma	-5.07496	-1.42725	9/447	374,1001,2261,3815,3918,7138,8061,11113,11197,301,5319,10595,11065,25849,55890,6338,3249,9982,9244,9518,3170,84152,8399,10371,2676,722,84913	AREG,CDH3,FGFR3,KIT,LAMC2,TNNT1,FOSL1,CIT,WIF1,ANXA1,PLA2G1B,ERN2,UBE2C,PARM1,GPRC5C,SCNN1B,HPN,FGFBP1,CRLF1,GDF15,FOXA2,PPP1R1B,PLA2G10,SEMA3A,GFRA3,C4BPA,ATOH8
5_Member	WikiPathways	WP5087	Malignant pleural mesothelioma	-5.07496	-1.42725	9/447	374,1001,2261,3815,3918,7138,8061,11113,11197	AREG,CDH3,FGFR3,KIT,LAMC2,TNNT1,FOSL1,CIT,WIF1
5_Member	GO Biological Processes	GO:0010517	regulation of phospholipase activity	-4.29189	-1.17965	4/67	301,2261,3815,5319	ANXA1,FGFR3,KIT,PLA2G1B
5_Member	GO Biological Processes	GO:0060191	regulation of lipase activity	-3.77337	-0.958159	4/91	301,2261,3815,5319	ANXA1,FGFR3,KIT,PLA2G1B
5_Member	GO Biological Processes	GO:0051347	positive regulation of transferase activity	-3.53876	-0.795131	8/559	374,2261,3815,5319,10595,11065,25849,55890	AREG,FGFR3,KIT,PLA2G1B,ERN2,UBE2C,PARM1,GPRC5C
5_Member	GO Biological Processes	GO:0002444	myeloid leukocyte mediated immunity	-3.33004	-0.636571	3/50	3815,5319,6338	KIT,PLA2G1B,SCNN1B
5_Member	GO Biological Processes	GO:0010518	positive regulation of phospholipase activity	-3.18517	-0.537456	3/56	2261,3815,5319	FGFR3,KIT,PLA2G1B
5_Member	Reactome Gene Sets	R-HSA-9006934	Signaling by Receptor Tyrosine Kinases	-2.99445	-0.444403	7/521	374,2261,3249,3815,3918,8061,9982	AREG,FGFR3,HPN,KIT,LAMC2,FOSL1,FGFBP1
5_Member	GO Biological Processes	GO:0042531	positive regulation of tyrosine phosphorylation of STAT protein	-2.95796	-0.430817	3/67	2261,3815,9244	FGFR3,KIT,CRLF1
5_Member	GO Biological Processes	GO:0060193	positive regulation of lipase activity	-2.92094	-0.425516	3/69	2261,3815,5319	FGFR3,KIT,PLA2G1B
5_Member	GO Biological Processes	GO:0001934	positive regulation of protein phosphorylation	-2.81725	-0.362655	8/722	374,2261,3815,5319,9244,9518,10595,55890	AREG,FGFR3,KIT,PLA2G1B,CRLF1,GDF15,ERN2,GPRC5C
5_Member	Reactome Gene Sets	R-HSA-2219530	Constitutive Signaling by Aberrant PI3K in Cancer	-2.76745	-0.323857	3/78	374,2261,3815	AREG,FGFR3,KIT
5_Member	GO Biological Processes	GO:0042509	regulation of tyrosine phosphorylation of STAT protein	-2.69018	-0.257307	3/83	2261,3815,9244	FGFR3,KIT,CRLF1
5_Member	GO Biological Processes	GO:0043549	regulation of kinase activity	-2.66775	-0.240144	8/763	374,2261,3170,3815,5319,10595,55890,84152	AREG,FGFR3,FOXA2,KIT,PLA2G1B,ERN2,GPRC5C,PPP1R1B
5_Member	WikiPathways	WP4223	Ras signaling	-2.61926	-0.207077	4/185	2261,3815,5319,8399	FGFR3,KIT,PLA2G1B,PLA2G10
5_Member	GO Biological Processes	GO:0050731	positive regulation of peptidyl-tyrosine phosphorylation	-2.5775	-0.175299	4/190	374,2261,3815,9244	AREG,FGFR3,KIT,CRLF1
5_Member	GO Biological Processes	GO:0033674	positive regulation of kinase activity	-2.5084	-0.120758	6/473	374,2261,3815,5319,10595,55890	AREG,FGFR3,KIT,PLA2G1B,ERN2,GPRC5C
5_Member	WikiPathways	WP4540	Hippo signaling regulation pathways	-2.47296	-0.108543	3/99	1001,2261,3815	CDH3,FGFR3,KIT
5_Member	GO Biological Processes	GO:0043410	positive regulation of MAPK cascade	-2.4335	-0.0825052	6/490	2261,3815,5319,9518,10371,10595	FGFR3,KIT,PLA2G1B,GDF15,SEMA3A,ERN2
5_Member	Reactome Gene Sets	R-HSA-2219528	PI3K/AKT Signaling in Cancer	-2.41281	-0.0789631	3/104	374,2261,3815	AREG,FGFR3,KIT
5_Member	Reactome Gene Sets	R-HSA-6811558	PI5P, PP2A and IER3 Regulate PI3K/AKT Signaling	-2.38963	-0.0723278	3/106	374,2261,3815	AREG,FGFR3,KIT
5_Member	Reactome Gene Sets	R-HSA-199418	Negative regulation of the PI3K/AKT network	-2.3121	-0.0336006	3/113	374,2261,3815	AREG,FGFR3,KIT
5_Member	GO Biological Processes	GO:0043406	positive regulation of MAP kinase activity	-2.28047	-0.0165692	3/116	3815,5319,10595	KIT,PLA2G1B,ERN2
5_Member	KEGG Pathway	hsa04014	Ras signaling pathway	-2.26948	-0.0091518	4/232	2261,3815,5319,8399	FGFR3,KIT,PLA2G1B,PLA2G10
5_Member	WikiPathways	WP4541	Hippo-Merlin signaling dysregulation	-2.21003	0	3/123	1001,2261,3815	CDH3,FGFR3,KIT
5_Member	GO Biological Processes	GO:0097529	myeloid leukocyte migration	-2.17174	0	3/127	301,3815,5319	ANXA1,KIT,PLA2G1B
5_Member	GO Biological Processes	GO:0045860	positive regulation of protein kinase activity	-2.16909	0	5/393	374,3815,5319,10595,55890	AREG,KIT,PLA2G1B,ERN2,GPRC5C
5_Member	GO Biological Processes	GO:0007169	transmembrane receptor protein tyrosine kinase signaling pathway	-2.12437	0	5/403	374,2261,2676,3815,9518	AREG,FGFR3,GFRA3,KIT,GDF15
5_Member	GO Biological Processes	GO:0050730	regulation of peptidyl-tyrosine phosphorylation	-2.09212	0	4/261	374,2261,3815,9244	AREG,FGFR3,KIT,CRLF1
5_Member	GO Biological Processes	GO:0002443	leukocyte mediated immunity	-2.04173	0	4/270	722,3815,5319,6338	C4BPA,KIT,PLA2G1B,SCNN1B
5_Member	GO Biological Processes	GO:0030595	leukocyte chemotaxis	-2.01457	0	3/145	301,3815,5319	ANXA1,KIT,PLA2G1B
5_Member	GO Biological Processes	GO:0007167	enzyme linked receptor protein signaling pathway	-2.01349	0	6/601	374,2261,2676,3815,9518,84913	AREG,FGFR3,GFRA3,KIT,GDF15,ATOH8
6_Summary	GO Biological Processes	GO:0009991	response to extracellular stimulus	-4.90158	-1.4	9/470	360,2348,3170,5366,6338,6566,8061,9518,57535,978,301	AQP3,FOLR1,FOXA2,PMAIP1,SCNN1B,SLC16A1,FOSL1,GDF15,ELAPOR1,CDA,ANXA1
6_Member	GO Biological Processes	GO:0009991	response to extracellular stimulus	-4.90158	-1.4	9/470	360,2348,3170,5366,6338,6566,8061,9518,57535	AQP3,FOLR1,FOXA2,PMAIP1,SCNN1B,SLC16A1,FOSL1,GDF15,ELAPOR1
6_Member	GO Biological Processes	GO:0071496	cellular response to external stimulus	-4.44381	-1.17965	7/301	360,978,2348,3170,5366,8061,57535	AQP3,CDA,FOLR1,FOXA2,PMAIP1,FOSL1,ELAPOR1
6_Member	GO Biological Processes	GO:0031667	response to nutrient levels	-4.27107	-1.17965	8/437	360,2348,3170,5366,6338,6566,9518,57535	AQP3,FOLR1,FOXA2,PMAIP1,SCNN1B,SLC16A1,GDF15,ELAPOR1
6_Member	GO Biological Processes	GO:0031668	cellular response to extracellular stimulus	-4.07776	-1.09281	6/237	360,2348,3170,5366,8061,57535	AQP3,FOLR1,FOXA2,PMAIP1,FOSL1,ELAPOR1
6_Member	GO Biological Processes	GO:0031669	cellular response to nutrient levels	-3.40122	-0.697982	5/205	360,2348,3170,5366,57535	AQP3,FOLR1,FOXA2,PMAIP1,ELAPOR1
6_Member	GO Biological Processes	GO:0007584	response to nutrient	-3.02922	-0.453389	4/143	360,2348,3170,6566	AQP3,FOLR1,FOXA2,SLC16A1
6_Member	GO Biological Processes	GO:0042886	amide transport	-2.21982	0	3/122	301,360,2348	ANXA1,AQP3,FOLR1
7_Summary	GO Biological Processes	GO:0032941	secretion by tissue	-4.53701	-1.17965	3/20	362,6338,10551,481,6340,2348,261729,360,3170,7103,6566,80736,115019,3249,9254,301,84152,5319,10497,28999	AQP5,SCNN1B,AGR2,ATP1B1,SCNN1G,FOLR1,STEAP2,AQP3,FOXA2,TSPAN8,SLC16A1,SLC44A4,SLC26A9,HPN,CACNA2D2,ANXA1,PPP1R1B,PLA2G1B,UNC13B,KLF15
7_Member	GO Biological Processes	GO:0032941	secretion by tissue	-4.53701	-1.17965	3/20	362,6338,10551	AQP5,SCNN1B,AGR2
7_Member	GO Biological Processes	GO:0006883	cellular sodium ion homeostasis	-4.40829	-1.17965	3/22	481,6338,6340	ATP1B1,SCNN1B,SCNN1G
7_Member	GO Biological Processes	GO:0098739	import across plasma membrane	-4.11484	-1.11058	5/144	481,2348,6338,6340,261729	ATP1B1,FOLR1,SCNN1B,SCNN1G,STEAP2
7_Member	GO Biological Processes	GO:0042044	fluid transport	-3.9516	-0.985129	3/31	360,362,6338	AQP3,AQP5,SCNN1B
7_Member	GO Biological Processes	GO:0050878	regulation of body fluid levels	-3.91245	-0.963702	7/366	360,362,3170,6338,6340,7103,10551	AQP3,AQP5,FOXA2,SCNN1B,SCNN1G,TSPAN8,AGR2
7_Member	GO Biological Processes	GO:0098659	inorganic cation import across plasma membrane	-3.79189	-0.958159	4/90	481,6338,6340,261729	ATP1B1,SCNN1B,SCNN1G,STEAP2
7_Member	GO Biological Processes	GO:0099587	inorganic ion import across plasma membrane	-3.79189	-0.958159	4/90	481,6338,6340,261729	ATP1B1,SCNN1B,SCNN1G,STEAP2
7_Member	KEGG Pathway	hsa04960	Aldosterone-regulated sodium reabsorption	-3.71959	-0.916972	3/37	481,6338,6340	ATP1B1,SCNN1B,SCNN1G
7_Member	GO Biological Processes	GO:0055078	sodium ion homeostasis	-3.68482	-0.899699	3/38	481,6338,6340	ATP1B1,SCNN1B,SCNN1G
7_Member	GO Biological Processes	GO:0098657	import into cell	-3.67224	-0.899699	5/179	481,2348,6338,6340,261729	ATP1B1,FOLR1,SCNN1B,SCNN1G,STEAP2
7_Member	Reactome Gene Sets	R-HSA-382551	Transport of small molecules	-3.44942	-0.736201	9/729	360,362,481,6338,6340,6566,80736,115019,261729	AQP3,AQP5,ATP1B1,SCNN1B,SCNN1G,SLC16A1,SLC44A4,SLC26A9,STEAP2
7_Member	GO Biological Processes	GO:0050891	multicellular organismal water homeostasis	-3.14051	-0.501397	3/58	360,6338,6340	AQP3,SCNN1B,SCNN1G
7_Member	GO Biological Processes	GO:0030104	water homeostasis	-2.99617	-0.444403	3/65	360,6338,6340	AQP3,SCNN1B,SCNN1G
7_Member	GO Biological Processes	GO:0007589	body fluid secretion	-2.93931	-0.428907	3/68	362,6338,10551	AQP5,SCNN1B,AGR2
7_Member	GO Biological Processes	GO:0098660	inorganic ion transmembrane transport	-2.50175	-0.118852	7/637	481,3249,6338,6340,9254,115019,261729	ATP1B1,HPN,SCNN1B,SCNN1G,CACNA2D2,SLC26A9,STEAP2
7_Member	GO Biological Processes	GO:0098655	cation transmembrane transport	-2.49054	-0.116421	7/640	481,3249,6338,6340,9254,80736,261729	ATP1B1,HPN,SCNN1B,SCNN1G,CACNA2D2,SLC44A4,STEAP2
7_Member	GO Biological Processes	GO:0030004	cellular monovalent inorganic cation homeostasis	-2.37822	-0.0649551	3/107	481,6338,6340	ATP1B1,SCNN1B,SCNN1G
7_Member	GO Biological Processes	GO:0071407	cellular response to organic cyclic compound	-2.37419	-0.064932	6/504	301,2348,6338,6340,6566,84152	ANXA1,FOLR1,SCNN1B,SCNN1G,SLC16A1,PPP1R1B
7_Member	GO Biological Processes	GO:0035725	sodium ion transmembrane transport	-2.2297	0	3/121	481,6338,6340	ATP1B1,SCNN1B,SCNN1G
7_Member	GO Biological Processes	GO:0055082	cellular chemical homeostasis	-2.13341	0	7/746	481,5319,6338,6340,10497,28999,261729	ATP1B1,PLA2G1B,SCNN1B,SCNN1G,UNC13B,KLF15,STEAP2
7_Member	GO Biological Processes	GO:0098662	inorganic cation transmembrane transport	-2.11659	0	6/571	481,3249,6338,6340,9254,261729	ATP1B1,HPN,SCNN1B,SCNN1G,CACNA2D2,STEAP2
7_Member	GO Biological Processes	GO:0071417	cellular response to organonitrogen compound	-2.1095	0	6/573	2348,5319,6338,6340,28999,84152	FOLR1,PLA2G1B,SCNN1B,SCNN1G,KLF15,PPP1R1B
7_Member	GO Biological Processes	GO:0055067	monovalent inorganic cation homeostasis	-2.07297	0	3/138	481,6338,6340	ATP1B1,SCNN1B,SCNN1G
8_Summary	KEGG Pathway	hsa04978	Mineral absorption	-4.48132	-1.17965	4/60	481,26872,115019,261729	ATP1B1,STEAP1,SLC26A9,STEAP2
8_Member	KEGG Pathway	hsa04978	Mineral absorption	-4.48132	-1.17965	4/60	481,26872,115019,261729	ATP1B1,STEAP1,SLC26A9,STEAP2
9_Summary	GO Biological Processes	GO:0015711	organic anion transport	-4.33644	-1.17965	7/313	301,2348,5319,6566,8399,80736,115019,54102,3170,10497,91683,224,1580,2938,481,197257,2705,54997	ANXA1,FOLR1,PLA2G1B,SLC16A1,PLA2G10,SLC44A4,SLC26A9,CLIC6,FOXA2,UNC13B,SYT12,ALDH3A2,CYP4B1,GSTA1,ATP1B1,LDHD,GJB1,TESC
9_Member	GO Biological Processes	GO:0015711	organic anion transport	-4.33644	-1.17965	7/313	301,2348,5319,6566,8399,80736,115019	ANXA1,FOLR1,PLA2G1B,SLC16A1,PLA2G10,SLC44A4,SLC26A9
9_Member	GO Biological Processes	GO:0050482	arachidonic acid secretion	-4.29149	-1.17965	3/24	301,5319,8399	ANXA1,PLA2G1B,PLA2G10
9_Member	GO Biological Processes	GO:1903963	arachidonate transport	-4.29149	-1.17965	3/24	301,5319,8399	ANXA1,PLA2G1B,PLA2G10
9_Member	GO Biological Processes	GO:0006820	anion transport	-4.20243	-1.1345	8/447	301,2348,5319,6566,8399,54102,80736,115019	ANXA1,FOLR1,PLA2G1B,SLC16A1,PLA2G10,CLIC6,SLC44A4,SLC26A9
9_Member	GO Biological Processes	GO:0046942	carboxylic acid transport	-4.13905	-1.11058	6/231	301,2348,5319,6566,8399,115019	ANXA1,FOLR1,PLA2G1B,SLC16A1,PLA2G10,SLC26A9
9_Member	GO Biological Processes	GO:0032309	icosanoid secretion	-4.13442	-1.11058	3/27	301,5319,8399	ANXA1,PLA2G1B,PLA2G10
9_Member	GO Biological Processes	GO:0015849	organic acid transport	-3.81302	-0.958159	6/265	301,2348,5319,6566,8399,115019	ANXA1,FOLR1,PLA2G1B,SLC16A1,PLA2G10,SLC26A9
9_Member	GO Biological Processes	GO:0071715	icosanoid transport	-3.79221	-0.958159	3/35	301,5319,8399	ANXA1,PLA2G1B,PLA2G10
9_Member	GO Biological Processes	GO:0015718	monocarboxylic acid transport	-3.6666	-0.899699	4/97	301,5319,6566,8399	ANXA1,PLA2G1B,SLC16A1,PLA2G10
9_Member	GO Biological Processes	GO:0015909	long-chain fatty acid transport	-3.25543	-0.580847	3/53	301,5319,8399	ANXA1,PLA2G1B,PLA2G10
9_Member	GO Biological Processes	GO:0046470	phosphatidylcholine metabolic process	-2.95796	-0.430817	3/67	5319,8399,80736	PLA2G1B,PLA2G10,SLC44A4
9_Member	GO Biological Processes	GO:0015908	fatty acid transport	-2.88505	-0.403601	3/71	301,5319,8399	ANXA1,PLA2G1B,PLA2G10
9_Member	GO Biological Processes	GO:1903530	regulation of secretion by cell	-2.8638	-0.403601	7/549	301,3170,5319,6566,8399,10497,91683	ANXA1,FOXA2,PLA2G1B,SLC16A1,PLA2G10,UNC13B,SYT12
9_Member	GO Biological Processes	GO:0051046	regulation of secretion	-2.62168	-0.207077	7/606	301,3170,5319,6566,8399,10497,91683	ANXA1,FOXA2,PLA2G1B,SLC16A1,PLA2G10,UNC13B,SYT12
9_Member	GO Biological Processes	GO:0006631	fatty acid metabolic process	-2.51499	-0.122549	5/325	224,1580,2938,5319,8399	ALDH3A2,CYP4B1,GSTA1,PLA2G1B,PLA2G10
9_Member	KEGG Pathway	hsa04972	Pancreatic secretion	-2.43648	-0.0825052	3/102	481,5319,8399	ATP1B1,PLA2G1B,PLA2G10
9_Member	GO Biological Processes	GO:0032787	monocarboxylic acid metabolic process	-2.42919	-0.0825052	6/491	224,1580,2938,5319,8399,197257	ALDH3A2,CYP4B1,GSTA1,PLA2G1B,PLA2G10,LDHD
9_Member	GO Biological Processes	GO:0098656	anion transmembrane transport	-2.30265	-0.0315136	4/227	2348,6566,80736,115019	FOLR1,SLC16A1,SLC44A4,SLC26A9
9_Member	Reactome Gene Sets	R-HSA-1483206	Glycerophospholipid biosynthesis	-2.15309	0	3/129	5319,8399,80736	PLA2G1B,PLA2G10,SLC44A4
9_Member	GO Biological Processes	GO:0050708	regulation of protein secretion	-2.1446	0	4/252	3170,5319,6566,10497	FOXA2,PLA2G1B,SLC16A1,UNC13B
9_Member	GO Biological Processes	GO:0015748	organophosphate ester transport	-2.04754	0	3/141	2705,8399,80736	GJB1,PLA2G10,SLC44A4
9_Member	GO Biological Processes	GO:0043270	positive regulation of ion transport	-2.02537	0	4/273	481,5319,8399,54997	ATP1B1,PLA2G1B,PLA2G10,TESC
10_Summary	GO Biological Processes	GO:0006935	chemotaxis	-3.83101	-0.958159	8/506	301,2676,3815,3918,5319,8061,8399,10371,2348,9982,84913	ANXA1,GFRA3,KIT,LAMC2,PLA2G1B,FOSL1,PLA2G10,SEMA3A,FOLR1,FGFBP1,ATOH8
10_Member	GO Biological Processes	GO:0006935	chemotaxis	-3.83101	-0.958159	8/506	301,2676,3815,3918,5319,8061,8399,10371	ANXA1,GFRA3,KIT,LAMC2,PLA2G1B,FOSL1,PLA2G10,SEMA3A
10_Member	GO Biological Processes	GO:0042330	taxis	-3.8077	-0.958159	8/510	301,2676,3815,3918,5319,8061,8399,10371	ANXA1,GFRA3,KIT,LAMC2,PLA2G1B,FOSL1,PLA2G10,SEMA3A
10_Member	GO Biological Processes	GO:0007411	axon guidance	-2.30265	-0.0315136	4/227	2676,3918,8399,10371	GFRA3,LAMC2,PLA2G10,SEMA3A
10_Member	GO Biological Processes	GO:0097485	neuron projection guidance	-2.29595	-0.028446	4/228	2676,3918,8399,10371	GFRA3,LAMC2,PLA2G10,SEMA3A
10_Member	GO Biological Processes	GO:0061564	axon development	-2.22935	0	5/380	2348,2676,3918,8399,10371	FOLR1,GFRA3,LAMC2,PLA2G10,SEMA3A
10_Member	GO Biological Processes	GO:0030335	positive regulation of cell migration	-2.15616	0	6/560	301,3815,3918,9982,10371,84913	ANXA1,KIT,LAMC2,FGFBP1,SEMA3A,ATOH8
10_Member	GO Biological Processes	GO:0010595	positive regulation of endothelial cell migration	-2.13476	0	3/131	301,9982,84913	ANXA1,FGFBP1,ATOH8
10_Member	GO Biological Processes	GO:2000147	positive regulation of cell motility	-2.07107	0	6/584	301,3815,3918,9982,10371,84913	ANXA1,KIT,LAMC2,FGFBP1,SEMA3A,ATOH8
10_Member	GO Biological Processes	GO:0051272	positive regulation of cellular component movement	-2.0302	0	6/596	301,3815,3918,9982,10371,84913	ANXA1,KIT,LAMC2,FGFBP1,SEMA3A,ATOH8
10_Member	GO Biological Processes	GO:0040017	positive regulation of locomotion	-2.02015	0	6/599	301,3815,3918,9982,10371,84913	ANXA1,KIT,LAMC2,FGFBP1,SEMA3A,ATOH8
11_Summary	GO Biological Processes	GO:0002920	regulation of humoral immune response	-3.46559	-0.742157	3/45	722,5225,11005,301,3815	C4BPA,PGC,SPINK5,ANXA1,KIT
11_Member	GO Biological Processes	GO:0002920	regulation of humoral immune response	-3.46559	-0.742157	3/45	722,5225,11005	C4BPA,PGC,SPINK5
11_Member	GO Biological Processes	GO:0002697	regulation of immune effector process	-2.3629	-0.0576075	5/353	301,722,3815,5225,11005	ANXA1,C4BPA,KIT,PGC,SPINK5
11_Member	GO Biological Processes	GO:0002698	negative regulation of immune effector process	-2.32285	-0.0406215	3/112	301,722,11005	ANXA1,C4BPA,SPINK5
12_Summary	GO Biological Processes	GO:0002262	myeloid cell homeostasis	-3.31457	-0.630641	4/120	301,3815,6338,8399,5366,2938	ANXA1,KIT,SCNN1B,PLA2G10,PMAIP1,GSTA1
12_Member	GO Biological Processes	GO:0002262	myeloid cell homeostasis	-3.31457	-0.630641	4/120	301,3815,6338,8399	ANXA1,KIT,SCNN1B,PLA2G10
12_Member	GO Biological Processes	GO:0048872	homeostasis of number of cells	-3.12428	-0.493598	5/236	301,3815,5366,6338,8399	ANXA1,KIT,PMAIP1,SCNN1B,PLA2G10
12_Member	GO Biological Processes	GO:0002274	myeloid leukocyte activation	-3.11042	-0.488011	4/136	301,3815,6338,8399	ANXA1,KIT,SCNN1B,PLA2G10
12_Member	GO Biological Processes	GO:0034101	erythrocyte homeostasis	-2.48538	-0.116421	3/98	3815,6338,8399	KIT,SCNN1B,PLA2G10
12_Member	GO Biological Processes	GO:0120254	olefinic compound metabolic process	-2.02272	0	3/144	2938,6338,8399	GSTA1,SCNN1B,PLA2G10
13_Summary	GO Biological Processes	GO:0062012	regulation of small molecule metabolic process	-3.22287	-0.557424	6/342	301,978,2330,3170,3815,5366,7103	ANXA1,CDA,FMO5,FOXA2,KIT,PMAIP1,TSPAN8
13_Member	GO Biological Processes	GO:0062012	regulation of small molecule metabolic process	-3.22287	-0.557424	6/342	301,978,2330,3170,3815,5366	ANXA1,CDA,FMO5,FOXA2,KIT,PMAIP1
13_Member	GO Biological Processes	GO:0061041	regulation of wound healing	-2.11674	0	3/133	301,3170,7103	ANXA1,FOXA2,TSPAN8
14_Summary	GO Biological Processes	GO:0040008	regulation of growth	-3.06524	-0.453389	8/660	978,2261,3249,9518,10371,10551,29842,80736	CDA,FGFR3,HPN,GDF15,SEMA3A,AGR2,TFCP2L1,SLC44A4
14_Member	GO Biological Processes	GO:0040008	regulation of growth	-3.06524	-0.453389	8/660	978,2261,3249,9518,10371,10551,29842,80736	CDA,FGFR3,HPN,GDF15,SEMA3A,AGR2,TFCP2L1,SLC44A4
14_Member	GO Biological Processes	GO:0045927	positive regulation of growth	-2.12101	0	4/256	3249,10551,29842,80736	HPN,AGR2,TFCP2L1,SLC44A4
15_Summary	GO Biological Processes	GO:0048589	developmental growth	-3.05151	-0.453389	6/369	301,374,2261,6338,8470,10371,9518,978,11113,29842	ANXA1,AREG,FGFR3,SCNN1B,SORBS2,SEMA3A,GDF15,CDA,CIT,TFCP2L1
15_Member	GO Biological Processes	GO:0048589	developmental growth	-3.05151	-0.453389	6/369	301,374,2261,6338,8470,10371	ANXA1,AREG,FGFR3,SCNN1B,SORBS2,SEMA3A
15_Member	GO Biological Processes	GO:0040007	growth	-3.03941	-0.453389	6/371	301,374,2261,6338,8470,10371	ANXA1,AREG,FGFR3,SCNN1B,SORBS2,SEMA3A
15_Member	GO Biological Processes	GO:0048640	negative regulation of developmental growth	-2.3337	-0.0439228	3/111	2261,9518,10371	FGFR3,GDF15,SEMA3A
15_Member	GO Biological Processes	GO:0045926	negative regulation of growth	-2.18696	0	4/245	978,2261,9518,10371	CDA,FGFR3,GDF15,SEMA3A
15_Member	GO Biological Processes	GO:0048732	gland development	-2.13321	0	5/401	301,374,10371,11113,29842	ANXA1,AREG,SEMA3A,CIT,TFCP2L1
16_Summary	KEGG Pathway	hsa00310	Lysine degradation	-3.03566	-0.453389	3/63	224,5352,63976,5909,6566	ALDH3A2,PLOD2,PRDM16,RAP1GAP,SLC16A1
16_Member	KEGG Pathway	hsa00310	Lysine degradation	-3.03566	-0.453389	3/63	224,5352,63976	ALDH3A2,PLOD2,PRDM16
16_Member	WikiPathways	WP4549	Fragile X syndrome	-2.21003	0	3/123	224,5909,6566	ALDH3A2,RAP1GAP,SLC16A1
17_Summary	GO Biological Processes	GO:0050678	regulation of epithelial cell proliferation	-2.99175	-0.444403	6/379	374,1001,3249,5909,9982,84913,9244,9518,11197	AREG,CDH3,HPN,RAP1GAP,FGFBP1,ATOH8,CRLF1,GDF15,WIF1
17_Member	GO Biological Processes	GO:0050678	regulation of epithelial cell proliferation	-2.99175	-0.444403	6/379	374,1001,3249,5909,9982,84913	AREG,CDH3,HPN,RAP1GAP,FGFBP1,ATOH8
17_Member	GO Biological Processes	GO:0050679	positive regulation of epithelial cell proliferation	-2.42943	-0.0825052	4/209	374,1001,3249,9982	AREG,CDH3,HPN,FGFBP1
17_Member	Canonical Pathways	M5883	NABA SECRETED FACTORS	-2.41551	-0.0789631	5/343	374,9244,9518,9982,11197	AREG,CRLF1,GDF15,FGFBP1,WIF1
18_Summary	GO Biological Processes	GO:0043269	regulation of ion transport	-2.96182	-0.430817	8/685	481,5319,8399,9254,54102,54997,91683,196996,28999	ATP1B1,PLA2G1B,PLA2G10,CACNA2D2,CLIC6,TESC,SYT12,GRAMD2A,KLF15
18_Member	GO Biological Processes	GO:0043269	regulation of ion transport	-2.96182	-0.430817	8/685	481,5319,8399,9254,54102,54997,91683,196996	ATP1B1,PLA2G1B,PLA2G10,CACNA2D2,CLIC6,TESC,SYT12,GRAMD2A
18_Member	GO Biological Processes	GO:0034762	regulation of transmembrane transport	-2.08493	0	6/580	481,5319,9254,28999,54102,54997	ATP1B1,PLA2G1B,CACNA2D2,KLF15,CLIC6,TESC
19_Summary	GO Biological Processes	GO:0008360	regulation of cell shape	-2.94161	-0.428907	4/151	301,3249,3815,23221,5319,7138,8470,11113	ANXA1,HPN,KIT,RHOBTB2,PLA2G1B,TNNT1,SORBS2,CIT
19_Member	GO Biological Processes	GO:0008360	regulation of cell shape	-2.94161	-0.428907	4/151	301,3249,3815,23221	ANXA1,HPN,KIT,RHOBTB2
19_Member	GO Biological Processes	GO:0030036	actin cytoskeleton organization	-2.90488	-0.415528	7/540	301,3815,5319,7138,8470,11113,23221	ANXA1,KIT,PLA2G1B,TNNT1,SORBS2,CIT,RHOBTB2
19_Member	GO Biological Processes	GO:0030029	actin filament-based process	-2.63773	-0.215321	7/602	301,3815,5319,7138,8470,11113,23221	ANXA1,KIT,PLA2G1B,TNNT1,SORBS2,CIT,RHOBTB2
20_Summary	KEGG Pathway	hsa00982	Drug metabolism - cytochrome P450	-2.86751	-0.403601	3/72	2330,2938,4128,1580,124975,1001,6338,8061	FMO5,GSTA1,MAOA,CYP4B1,GGT6,CDH3,SCNN1B,FOSL1
20_Member	KEGG Pathway	hsa00982	Drug metabolism - cytochrome P450	-2.86751	-0.403601	3/72	2330,2938,4128	FMO5,GSTA1,MAOA
20_Member	Reactome Gene Sets	R-HSA-211859	Biological oxidations	-2.33668	-0.0439228	4/222	1580,2938,4128,124975	CYP4B1,GSTA1,MAOA,GGT6
20_Member	GO Biological Processes	GO:0009410	response to xenobiotic stimulus	-2.13321	0	5/401	1001,2330,2938,6338,8061	CDH3,FMO5,GSTA1,SCNN1B,FOSL1
